# Supplementary material for: Diaqua-2κ2 O-bis­(μ-1-oxido-2-naphtho­ato)-1:2κ3 O 1,O 2:O 2′;2:3κ3 O 2:O 1,O 2′-bis­(1-oxido-2-naphthoato)-1κ1 O 2,O 2;3κ2 O 1,O 2-hexa­pyridine-1κ2 N,2κ2 N,3κ2 N-trimanganese(II/III) pyridine disolvate dihydrate
Source: Acta Crystallogr Sect E Struct Rep Online. 2008 Nov 26;64(Pt 12):m1622–3. doi: 10.1107/S1600536808038439 (PMC2960114; doi:10.1107/S1600536808038439)
Supplement: Supplementary file 1 [file e-64-m1622-sup1.cif]

##############################################################################
###                                                                        ###
###        Electronic paper (Acta Crystallographica Section E)             ###
###                                                                        ###
##############################################################################
#                                                                            #
# This CIF contains the data in a paper accepted for publication in Acta     #
# Crystallographica Section E. It conforms to the requirements of Notes      #
# for Authors for Section E, and has been peer reviewed under the auspices   #
# of the IUCr Commission on Journals.                                        #
#                                                                            #
# Full details of the Crystallographic Information File format               #
# are given in the paper "The Crystallographic Information File (CIF):       #
# a New Standard Archive File for Crystallography" by S. R. Hall, F. H.      #
# Allen and I. D. Brown [Acta Cryst. (1991), A47, 655-685].                  #
#                                                                            #
# The current version of the core CIF dictionary is obtainable from          #
# ftp://ftp.iucr.org/pub/cif_core.dic. The current version number is 2.4.    #
#                                                                            #
# Software is freely available for graphical display of the structure(s) in  #
# this CIF.  For information consult the CIF home page http://www.iucr.org/  #
# cif/home.html                                                              #
#                                                                            #
# This file may be used for bona fide research purposes within the           #
# scientific community so long as proper attribution is given to the journal # 
# article from which it was obtained.                                        #
#                                                                            #
##############################################################################
                                             
data_I
_audit_creation_method     SHELXL-97
_chemical_name_systematic
;
Diaqua-2\k^2^<i>O</i>-bis(\m-1-oxido-2-naphthoato)-1:2\k^3^<i>O</i>^1^,
<i>O</i>^2^:<i>O</i>^2'^;2:3\k^3^<i>O</i>^2^:<i>O</i>^1^,<i>O</i>^2'^-bis(1-
oxido-2-naphthoato)-1\k^2^<i>O</i>^1^,<i>O</i>^2^;3\k^2^<i>O</i>^1^,
<i>O</i>^2^-hexapyridine-1\k^2^<i>N</i>,2\k^2^<i>N</i>,3\k^2^<i>N</i>-
trimanganese(II/III) pyridine disolvate dihydrate
;
_chemical_name_common     ?
_chemical_formula_moiety     'C74 H58 Mn3 N6 O14, 2(C5 H5 N), 2(H2 O)'
_chemical_formula_sum     'C84 H72 Mn3 N8 O16'
_chemical_formula_iupac
                        '[Mn3 (C11 H6 O3)4 (C5 H5 N)6 (H2 O)2], 2H2 O, 2C5 H5 N'
_chemical_formula_weight     1614.32
_chemical_melting_point     ?
_symmetry_cell_setting     'Triclinic'
_symmetry_space_group_name_H-M     'P -1'
_symmetry_space_group_name_Hall     '1-P'
loop_
    _symmetry_equiv_pos_as_xyz
    'x, y, z'
    '-x, -y, -z'
_cell_length_a     9.962(3)
_cell_length_b     10.170(3)
_cell_length_c     19.812(5)
_cell_angle_alpha     77.624(3)
_cell_angle_beta     89.053(4)
_cell_angle_gamma     85.370(4)
_cell_volume     1954.2(10)
_cell_formula_units_Z     1
_cell_measurement_reflns_used     2741
_cell_measurement_theta_min     2.503
_cell_measurement_theta_max     24.076
_cell_measurement_temperature     298(2)
_exptl_crystal_description     block
_exptl_crystal_colour     brown
_exptl_crystal_size_max     0.45
_exptl_crystal_size_mid     0.44
_exptl_crystal_size_min     0.16
_exptl_crystal_density_diffrn     1.372
_exptl_crystal_density_meas     ?
_exptl_crystal_density_method     'not measured'
_exptl_crystal_F_000     835
_exptl_absorpt_coefficient_mu     0.550
_exptl_absorpt_correction_type     multi-scan
_exptl_absorpt_process_details     '(SADABS; Sheldrick, 1996)'
_exptl_absorpt_correction_T_min     0.7899
_exptl_absorpt_correction_T_max     0.9172
_exptl_special_details
;
;
_diffrn_ambient_temperature     298(2)
_diffrn_radiation_type     MoK\a
_diffrn_radiation_wavelength     0.71073
_diffrn_radiation_source     'fine-focus sealed tube'
_diffrn_radiation_monochromator     graphite
_diffrn_measurement_device_type     'Bruker SMART CCD area-detector'
_diffrn_measurement_method     '\f and \w'
_diffrn_detector_area_resol_mean     ?
_diffrn_reflns_number     10152
_diffrn_reflns_av_R_equivalents     0.0276
_diffrn_reflns_av_sigmaI/netI     0.0692
_diffrn_reflns_theta_min     2.05
_diffrn_reflns_theta_max     25.01
_diffrn_reflns_theta_full     25.01
_diffrn_measured_fraction_theta_max     0.982
_diffrn_measured_fraction_theta_full     0.982
_diffrn_reflns_limit_h_min     -10
_diffrn_reflns_limit_h_max     11
_diffrn_reflns_limit_k_min     -12
_diffrn_reflns_limit_k_max     11
_diffrn_reflns_limit_l_min     -23
_diffrn_reflns_limit_l_max     23
_diffrn_standards_number     ?
_diffrn_standards_interval_count     ?
_diffrn_standards_interval_time     ?
_diffrn_standards_decay_%     ?
_refine_special_details
;
Refinement of <i>F</i>^2^ against ALL reflections. The weighted <i>R</i>-factor
<i>wR</i> and goodness of fit <i>S</i> are based on <i>F</i>^2^, conventional
<i>R</i>-factors <i>R</i> are based on <i>F</i>, with <i>F</i> set to zero for
negative <i>F</i>^2^. The threshold expression of <i>F</i>^2^ >
\s(<i>F</i>^2^) is used only for calculating <i>R</i>-factors(gt) <i>etc</i>.
and is not relevant to the choice of reflections for refinement.
<i>R</i>-factors based on <i>F</i>^2^ are statistically about twice as large
as those based on <i>F</i>, and <i>R</i>- factors based on ALL data will be
even larger.
;
_reflns_number_total     6766
_reflns_number_gt     3917
_reflns_threshold_expression     I>2\s(I)
_refine_ls_structure_factor_coef     Fsqd
_refine_ls_matrix_type     full
_refine_ls_R_factor_all     0.1045
_refine_ls_R_factor_gt     0.0483
_refine_ls_wR_factor_gt     0.1140
_refine_ls_wR_factor_ref     0.1535
_refine_ls_goodness_of_fit_ref     1.002
_refine_ls_restrained_S_all     0.988
_refine_ls_number_reflns     6766
_refine_ls_number_parameters     502
_refine_ls_number_restraints     744
_refine_ls_hydrogen_treatment     constr
_refine_ls_weighting_scheme     calc
_refine_ls_weighting_details
         'calc w=1/[\s^2^(Fo^2^)+(0.0726P)^2^+0.4474P] where P=(Fo^2^+2Fc^2^)/3'
_atom_sites_solution_hydrogens     geom
_atom_sites_solution_primary     direct
_atom_sites_solution_secondary     difmap
_refine_ls_shift/su_max     0.001
_refine_ls_shift/su_mean     0.000
_refine_diff_density_max     0.405
_refine_diff_density_min     -0.258
_refine_ls_extinction_method     none
_refine_ls_extinction_coef     ?
loop_
    _atom_type_symbol
    _atom_type_description
    _atom_type_scat_dispersion_real
    _atom_type_scat_dispersion_imag
    _atom_type_scat_source
    'C' 'C' 0.0033 0.0016
                         'International Tables Vol C Tables 4.2.6.8 and 6.1.1.4'
    'H' 'H' 0.0000 0.0000
                         'International Tables Vol C Tables 4.2.6.8 and 6.1.1.4'
    'N' 'N' 0.0061 0.0033
                         'International Tables Vol C Tables 4.2.6.8 and 6.1.1.4'
    'O' 'O' 0.0106 0.0060
                         'International Tables Vol C Tables 4.2.6.8 and 6.1.1.4'
    'Mn' 'Mn' 0.3368 0.7283
                         'International Tables Vol C Tables 4.2.6.8 and 6.1.1.4'
_computing_data_collection     'SMART (Bruker, 2001)'
_computing_cell_refinement     'SAINT (Bruker, 2001)'
_computing_data_reduction     'SAINT (Bruker, 2001)'
_computing_structure_solution     'SHELXS97 (Sheldrick, 2008)'
_computing_structure_refinement     'SHELXL97 (Sheldrick, 2008)'
_computing_molecular_graphics     'SHELXTL (Sheldrick, 2008)'
_computing_publication_material     'SHELXTL (Sheldrick, 2008)'
loop_
    _atom_site_type_symbol
    _atom_site_label
    _atom_site_fract_x
    _atom_site_fract_y
    _atom_site_fract_z
    _atom_site_U_iso_or_equiv
    _atom_site_adp_type
    _atom_site_calc_flag
    _atom_site_refinement_flags
    _atom_site_occupancy
    _atom_site_disorder_assembly
    _atom_site_disorder_group
    Mn Mn1 0.5000 1.0000 1.0000 0.0415(2) Uani d S 1 . .
    Mn Mn2 0.31927(6) 0.89477(5) 0.79249(3) 0.0442(2) Uani d . 1 . .
    N N1 0.6800(3) 1.1017(3) 0.94749(15) 0.0452(8) Uani d . 1 . .
    N N2 0.5084(4) 0.9964(3) 0.73905(17) 0.0526(9) Uani d . 1 . .
    N N3 0.1291(4) 0.7993(3) 0.84414(19) 0.0586(10) Uani d . 1 . .
    N N4 0.3397(9) 0.2282(9) 0.4436(5) 0.181(3) Uani d . 1 . .
    O O1 0.3432(3) 0.9767(2) 0.86811(12) 0.0504(7) Uani d . 1 . .
    O O2 0.3692(3) 1.1346(2) 0.92360(13) 0.0473(7) Uani d . 1 . .
    O O3 0.2133(3) 1.0462(2) 0.74539(12) 0.0461(7) Uani d . 1 . .
    O O4 0.4274(3) 0.7444(2) 0.84399(12) 0.0516(7) Uani d . 1 . .
    O O5 0.5211(3) 0.5389(3) 0.87570(13) 0.0647(9) Uani d . 1 . .
    O O6 0.3025(3) 0.8103(2) 0.71921(12) 0.0485(7) Uani d . 1 . .
    O O7 0.4426(3) 1.1701(3) 1.04953(13) 0.0540(8) Uani d . 1 . .
    H H7A 0.4253 1.2434 1.0201 0.065 Uiso d R 1 . .
    H H7B 0.5034 1.1806 1.0771 0.065 Uiso d R 1 . .
    O O8 0.6500(3) 0.5604(3) 0.00202(16) 0.0808(10) Uani d . 1 . .
    H H8A 0.6107 0.5533 -0.0346 0.097 Uiso d R 1 . .
    H H8B 0.5999 0.5317 0.0363 0.097 Uiso d R 1 . .
    C C1 0.3224(4) 1.1007(3) 0.87274(18) 0.0366(9) Uani d U 1 . .
    C C2 0.1979(4) 1.1666(3) 0.76049(18) 0.0358(8) Uani d U 1 . .
    C C3 0.2463(4) 1.1986(3) 0.81975(17) 0.0358(8) Uani d U 1 . .
    C C4 0.2202(4) 1.3317(3) 0.83051(19) 0.0431(9) Uani d U 1 . .
    H H4 0.2528 1.3525 0.8704 0.052 Uiso calc R 1 . .
    C C5 0.1499(4) 1.4291(4) 0.7850(2) 0.0525(11) Uani d U 1 . .
    H H5 0.1335 1.5151 0.7939 0.063 Uiso calc R 1 . .
    C C6 0.1009(4) 1.4007(4) 0.7235(2) 0.0453(10) Uani d U 1 . .
    C C7 0.1253(4) 1.2701(3) 0.71042(18) 0.0402(9) Uani d U 1 . .
    C C8 0.0810(4) 1.2435(4) 0.6485(2) 0.0518(10) Uani d U 1 . .
    H H8 0.0955 1.1569 0.6402 0.062 Uiso calc R 1 . .
    C C9 0.0164(5) 1.3439(4) 0.6000(2) 0.0657(13) Uani d U 1 . .
    H H9 -0.0096 1.3263 0.5581 0.079 Uiso calc R 1 . .
    C C10 -0.0104(5) 1.4724(4) 0.6134(3) 0.0733(14) Uani d U 1 . .
    H H10 -0.0569 1.5395 0.5809 0.088 Uiso calc R 1 . .
    C C11 0.0302(4) 1.5004(4) 0.6728(2) 0.0606(12) Uani d U 1 . .
    H H11 0.0115 1.5869 0.6808 0.073 Uiso calc R 1 . .
    C C12 0.4649(4) 0.6277(4) 0.83032(19) 0.0453(10) Uani d U 1 . .
    C C13 0.3609(4) 0.6937(3) 0.71167(18) 0.0381(9) Uani d U 1 . .
    C C14 0.4379(4) 0.6037(3) 0.76172(18) 0.0411(9) Uani d U 1 . .
    C C15 0.4924(5) 0.4784(4) 0.7471(2) 0.0562(11) Uani d U 1 . .
    H H15 0.5441 0.4180 0.7804 0.067 Uiso calc R 1 . .
    C C16 0.4701(5) 0.4461(4) 0.6858(2) 0.0632(12) Uani d U 1 . .
    H H16 0.5054 0.3631 0.6782 0.076 Uiso calc R 1 . .
    C C17 0.3950(4) 0.5346(4) 0.6335(2) 0.0511(10) Uani d U 1 . .
    C C18 0.3395(4) 0.6602(4) 0.64584(18) 0.0418(9) Uani d U 1 . .
    C C19 0.2650(4) 0.7498(4) 0.59377(19) 0.0510(10) Uani d U 1 . .
    H H19 0.2290 0.8323 0.6018 0.061 Uiso calc R 1 . .
    C C20 0.2445(5) 0.7181(5) 0.5313(2) 0.0625(12) Uani d U 1 . .
    H H20 0.1954 0.7787 0.4970 0.075 Uiso calc R 1 . .
    C C21 0.2978(5) 0.5939(5) 0.5194(2) 0.0700(13) Uani d U 1 . .
    H H21 0.2831 0.5719 0.4771 0.084 Uiso calc R 1 . .
    C C22 0.3703(5) 0.5054(5) 0.5685(2) 0.0666(12) Uani d U 1 . .
    H H22 0.4049 0.4234 0.5593 0.080 Uiso calc R 1 . .
    C C23 0.7989(5) 1.0328(4) 0.9457(2) 0.0593(12) Uani d U 1 . .
    H H23 0.8072 0.9416 0.9668 0.071 Uiso calc R 1 . .
    C C24 0.9085(5) 1.0897(5) 0.9146(3) 0.0766(14) Uani d U 1 . .
    H H24 0.9901 1.0383 0.9147 0.092 Uiso calc R 1 . .
    C C25 0.8976(5) 1.2238(5) 0.8829(3) 0.0782(15) Uani d U 1 . .
    H H25 0.9711 1.2649 0.8607 0.094 Uiso calc R 1 . .
    C C26 0.7758(5) 1.2958(5) 0.8849(3) 0.0727(14) Uani d U 1 . .
    H H26 0.7652 1.3873 0.8646 0.087 Uiso calc R 1 . .
    C C27 0.6708(5) 1.2312(4) 0.9171(2) 0.0558(11) Uani d U 1 . .
    H H27 0.5882 1.2805 0.9179 0.067 Uiso calc R 1 . .
    C C28 0.5048(5) 1.0388(5) 0.6709(2) 0.0659(12) Uani d U 1 . .
    H H28 0.4306 1.0211 0.6474 0.079 Uiso calc R 1 . .
    C C29 0.6030(6) 1.1066(5) 0.6333(3) 0.0772(14) Uani d U 1 . .
    H H29 0.5966 1.1331 0.5855 0.093 Uiso calc R 1 . .
    C C30 0.7098(6) 1.1345(5) 0.6673(3) 0.0806(15) Uani d U 1 . .
    H H30 0.7779 1.1822 0.6433 0.097 Uiso calc R 1 . .
    C C31 0.7167(6) 1.0922(6) 0.7368(3) 0.0860(16) Uani d U 1 . .
    H H31 0.7901 1.1091 0.7611 0.103 Uiso calc R 1 . .
    C C32 0.6142(6) 1.0244(5) 0.7706(3) 0.0743(14) Uani d U 1 . .
    H H32 0.6194 0.9966 0.8184 0.089 Uiso calc R 1 . .
    C C33 0.0188(6) 0.8033(5) 0.8077(3) 0.0890(16) Uani d U 1 . .
    H H33 0.0184 0.8478 0.7615 0.107 Uiso calc R 1 . .
    C C34 -0.0945(7) 0.7457(7) 0.8342(4) 0.116(2) Uani d U 1 . .
    H H34 -0.1699 0.7496 0.8066 0.139 Uiso calc R 1 . .
    C C35 -0.0954(8) 0.6816(7) 0.9025(5) 0.121(2) Uani d U 1 . .
    H H35 -0.1709 0.6406 0.9223 0.145 Uiso calc R 1 . .
    C C36 0.0160(9) 0.6797(7) 0.9401(4) 0.116(2) Uani d U 1 . .
    H H36 0.0184 0.6380 0.9868 0.139 Uiso calc R 1 . .
    C C37 0.1250(6) 0.7392(5) 0.9095(3) 0.0863(16) Uani d U 1 . .
    H H37 0.2011 0.7371 0.9364 0.104 Uiso calc R 1 . .
    C C38 0.2680(11) 0.1573(9) 0.4938(5) 0.148(3) Uani d U 1 . .
    H H38 0.2957 0.1435 0.5395 0.178 Uiso calc R 1 . .
    C C39 0.1524(9) 0.1041(8) 0.4777(5) 0.129(3) Uani d U 1 . .
    H H39 0.1008 0.0546 0.5121 0.154 Uiso calc R 1 . .
    C C40 0.1193(8) 0.1246(8) 0.4157(6) 0.122(2) Uani d U 1 . .
    H H40 0.0417 0.0876 0.4054 0.147 Uiso calc R 1 . .
    C C41 0.1857(10) 0.1948(8) 0.3629(4) 0.123(2) Uani d U 1 . .
    H H41 0.1551 0.2068 0.3178 0.148 Uiso calc R 1 . .
    C C42 0.2955(9) 0.2465(8) 0.3768(5) 0.124(2) Uani d U 1 . .
    H H42 0.3440 0.2960 0.3410 0.148 Uiso calc R 1 . .
loop_
    _atom_site_aniso_label
    _atom_site_aniso_U_11
    _atom_site_aniso_U_22
    _atom_site_aniso_U_33
    _atom_site_aniso_U_12
    _atom_site_aniso_U_13
    _atom_site_aniso_U_23
    Mn1 0.0437(6) 0.0356(4) 0.0429(5) 0.0080(4) -0.0034(4) -0.0073(4)
    Mn2 0.0604(5) 0.0328(3) 0.0378(3) 0.0130(3) -0.0127(3) -0.0092(2)
    N1 0.042(2) 0.0400(18) 0.0497(19) 0.0071(16) -0.0019(16) -0.0046(15)
    N2 0.057(2) 0.054(2) 0.046(2) 0.0013(18) -0.0064(18) -0.0109(16)
    N3 0.067(3) 0.048(2) 0.058(2) 0.0035(19) 0.005(2) -0.0100(18)
    N4 0.188(8) 0.189(8) 0.167(8) 0.002(6) 0.045(7) -0.046(6)
    O1 0.075(2) 0.0348(14) 0.0398(15) 0.0160(14) -0.0166(14) -0.0110(11)
    O2 0.0583(19) 0.0387(14) 0.0457(16) 0.0068(13) -0.0129(14) -0.0137(12)
    O3 0.0611(19) 0.0338(14) 0.0426(15) 0.0101(13) -0.0202(13) -0.0097(11)
    O4 0.073(2) 0.0371(14) 0.0428(15) 0.0197(14) -0.0171(14) -0.0129(12)
    O5 0.100(3) 0.0412(15) 0.0468(17) 0.0294(16) -0.0212(16) -0.0079(13)
    O6 0.066(2) 0.0371(14) 0.0419(15) 0.0150(13) -0.0146(13) -0.0122(11)
    O7 0.065(2) 0.0497(16) 0.0483(16) 0.0146(14) -0.0200(14) -0.0168(13)
    O8 0.089(3) 0.073(2) 0.077(2) -0.010(2) -0.0011(19) -0.0094(17)
    C1 0.039(2) 0.0328(19) 0.038(2) 0.0040(17) -0.0018(17) -0.0089(16)
    C2 0.036(2) 0.0284(18) 0.0398(19) 0.0022(16) -0.0024(16) -0.0024(15)
    C3 0.034(2) 0.0323(18) 0.0386(19) 0.0007(16) -0.0040(16) -0.0039(15)
    C4 0.047(2) 0.035(2) 0.048(2) 0.0024(18) -0.0070(18) -0.0108(17)
    C5 0.057(3) 0.0304(19) 0.068(3) 0.0041(19) -0.005(2) -0.0097(18)
    C6 0.042(2) 0.0334(19) 0.054(2) 0.0041(17) -0.0057(19) 0.0019(17)
    C7 0.036(2) 0.0355(19) 0.045(2) 0.0013(17) -0.0079(17) 0.0000(16)
    C8 0.055(3) 0.045(2) 0.052(2) 0.001(2) -0.012(2) -0.0017(18)
    C9 0.069(3) 0.060(3) 0.061(3) 0.003(2) -0.021(2) 0.003(2)
    C10 0.074(3) 0.053(3) 0.078(3) 0.007(2) -0.027(3) 0.016(2)
    C11 0.059(3) 0.041(2) 0.074(3) 0.011(2) -0.013(2) 0.002(2)
    C12 0.059(3) 0.033(2) 0.042(2) 0.0077(19) -0.002(2) -0.0076(17)
    C13 0.043(2) 0.0323(19) 0.039(2) 0.0007(17) 0.0023(17) -0.0086(15)
    C14 0.047(2) 0.0343(19) 0.040(2) 0.0048(18) -0.0011(18) -0.0078(16)
    C15 0.068(3) 0.045(2) 0.055(2) 0.017(2) -0.006(2) -0.0174(19)
    C16 0.078(3) 0.047(2) 0.067(3) 0.016(2) -0.004(2) -0.026(2)
    C17 0.053(3) 0.053(2) 0.050(2) 0.002(2) 0.005(2) -0.0205(19)
    C18 0.042(2) 0.044(2) 0.041(2) -0.0040(18) 0.0031(18) -0.0136(17)
    C19 0.058(3) 0.049(2) 0.047(2) -0.001(2) -0.003(2) -0.0132(18)
    C20 0.072(3) 0.069(3) 0.049(2) -0.003(2) -0.008(2) -0.017(2)
    C21 0.076(3) 0.084(3) 0.057(3) -0.002(3) -0.004(2) -0.033(2)
    C22 0.076(3) 0.068(3) 0.063(3) 0.006(2) 0.003(2) -0.035(2)
    C23 0.048(3) 0.051(2) 0.075(3) 0.007(2) -0.001(2) -0.008(2)
    C24 0.047(3) 0.082(3) 0.095(4) 0.011(3) 0.005(3) -0.013(3)
    C25 0.054(3) 0.079(3) 0.095(4) -0.014(3) 0.012(3) -0.002(3)
    C26 0.063(3) 0.058(3) 0.089(3) -0.004(3) 0.006(3) 0.002(3)
    C27 0.052(3) 0.047(2) 0.065(3) 0.005(2) 0.003(2) -0.007(2)
    C28 0.074(3) 0.067(3) 0.055(3) -0.003(3) -0.005(2) -0.008(2)
    C29 0.084(4) 0.078(3) 0.065(3) -0.002(3) 0.006(3) -0.007(3)
    C30 0.073(4) 0.073(3) 0.092(4) -0.007(3) 0.018(3) -0.011(3)
    C31 0.065(4) 0.106(4) 0.092(4) -0.015(3) -0.006(3) -0.029(3)
    C32 0.072(4) 0.087(3) 0.064(3) -0.002(3) -0.007(3) -0.016(3)
    C33 0.074(4) 0.078(4) 0.111(4) -0.001(3) 0.003(4) -0.013(3)
    C34 0.078(4) 0.103(5) 0.168(6) -0.004(4) 0.007(5) -0.033(4)
    C35 0.103(5) 0.088(4) 0.171(6) -0.018(4) 0.064(5) -0.029(4)
    C36 0.131(6) 0.088(4) 0.120(5) -0.016(4) 0.044(5) -0.003(4)
    C37 0.101(4) 0.073(3) 0.081(4) -0.007(3) 0.018(3) -0.010(3)
    C38 0.141(7) 0.176(7) 0.120(6) 0.000(6) 0.013(6) -0.020(5)
    C39 0.110(6) 0.113(5) 0.152(6) -0.007(4) 0.033(5) -0.007(5)
    C40 0.086(5) 0.113(5) 0.171(7) 0.017(4) 0.006(5) -0.046(5)
    C41 0.115(6) 0.117(5) 0.133(6) 0.044(5) -0.016(5) -0.033(4)
    C42 0.121(6) 0.109(5) 0.133(6) 0.013(5) 0.028(5) -0.017(4)
_geom_special_details
;
All e.s.d.'s (except the e.s.d. in the dihedral angle between two l.s. planes)
are estimated using the full covariance matrix. The cell e.s.d.'s are taken
into account individually in the estimation of e.s.d.'s in distances, angles
and torsion angles; correlations between e.s.d.'s in cell parameters are only
used when they are defined by crystal symmetry. An approximate (isotropic)
treatment of cell e.s.d.'s is used for estimating e.s.d.'s involving l.s.
planes.
;
loop_
    _geom_bond_atom_site_label_1
    _geom_bond_atom_site_label_2
    _geom_bond_site_symmetry_2
    _geom_bond_distance
    _geom_bond_publ_flag
    Mn1 O2 . 2.180(2) y
    Mn1 O2 2_677 2.180(2) ?
    Mn1 O7 2_677 2.198(2) ?
    Mn1 O7 . 2.198(2) y
    Mn1 N1 2_677 2.268(3) ?
    Mn1 N1 . 2.268(3) y
    Mn2 O6 . 1.854(2) y
    Mn2 O3 . 1.874(2) y
    Mn2 O1 . 1.891(2) y
    Mn2 O4 . 1.909(2) y
    Mn2 N3 . 2.321(4) y
    Mn2 N2 . 2.349(4) y
    N1 C27 . 1.322(5) ?
    N1 C23 . 1.331(5) ?
    N2 C32 . 1.315(6) ?
    N2 C28 . 1.326(5) ?
    N3 C37 . 1.309(6) ?
    N3 C33 . 1.319(6) ?
    N4 C38 . 1.331(10) ?
    N4 C42 . 1.373(10) ?
    O1 C1 . 1.284(4) ?
    O2 C1 . 1.242(4) ?
    O3 C2 . 1.318(4) ?
    O4 C12 . 1.297(4) ?
    O5 C12 . 1.235(4) ?
    O6 C13 . 1.316(4) ?
    O7 H7A . 0.8500 ?
    O7 H7B . 0.8501 ?
    O8 H8A . 0.8500 ?
    O8 H8B . 0.8500 ?
    C1 C3 . 1.458(5) ?
    C2 C3 . 1.388(5) ?
    C2 C7 . 1.438(5) ?
    C3 C4 . 1.418(5) ?
    C4 C5 . 1.346(5) ?
    C4 H4 . 0.9300 ?
    C5 C6 . 1.413(5) ?
    C5 H5 . 0.9300 ?
    C6 C7 . 1.408(5) ?
    C6 C11 . 1.416(5) ?
    C7 C8 . 1.398(5) ?
    C8 C9 . 1.369(5) ?
    C8 H8 . 0.9300 ?
    C9 C10 . 1.393(6) ?
    C9 H9 . 0.9300 ?
    C10 C11 . 1.346(6) ?
    C10 H10 . 0.9300 ?
    C11 H11 . 0.9300 ?
    C12 C14 . 1.464(5) ?
    C13 C14 . 1.390(5) ?
    C13 C18 . 1.440(5) ?
    C14 C15 . 1.430(5) ?
    C15 C16 . 1.350(5) ?
    C15 H15 . 0.9300 ?
    C16 C17 . 1.400(5) ?
    C16 H16 . 0.9300 ?
    C17 C22 . 1.413(5) ?
    C17 C18 . 1.418(5) ?
    C18 C19 . 1.400(5) ?
    C19 C20 . 1.367(5) ?
    C19 H19 . 0.9300 ?
    C20 C21 . 1.395(6) ?
    C20 H20 . 0.9300 ?
    C21 C22 . 1.349(6) ?
    C21 H21 . 0.9300 ?
    C22 H22 . 0.9300 ?
    C23 C24 . 1.353(6) ?
    C23 H23 . 0.9300 ?
    C24 C25 . 1.370(6) ?
    C24 H24 . 0.9300 ?
    C25 C26 . 1.370(7) ?
    C25 H25 . 0.9300 ?
    C26 C27 . 1.357(6) ?
    C26 H26 . 0.9300 ?
    C27 H27 . 0.9300 ?
    C28 C29 . 1.361(6) ?
    C28 H28 . 0.9300 ?
    C29 C30 . 1.350(7) ?
    C29 H29 . 0.9300 ?
    C30 C31 . 1.351(7) ?
    C30 H30 . 0.9300 ?
    C31 C32 . 1.363(7) ?
    C31 H31 . 0.9300 ?
    C32 H32 . 0.9300 ?
    C33 C34 . 1.359(8) ?
    C33 H33 . 0.9300 ?
    C34 C35 . 1.371(9) ?
    C34 H34 . 0.9300 ?
    C35 C36 . 1.343(9) ?
    C35 H35 . 0.9300 ?
    C36 C37 . 1.357(8) ?
    C36 H36 . 0.9300 ?
    C37 H37 . 0.9300 ?
    C38 C39 . 1.381(10) ?
    C38 H38 . 0.9300 ?
    C39 C40 . 1.247(10) ?
    C39 H39 . 0.9300 ?
    C40 C41 . 1.332(10) ?
    C40 H40 . 0.9300 ?
    C41 C42 . 1.308(10) ?
    C41 H41 . 0.9300 ?
    C42 H42 . 0.9300 ?
loop_
    _geom_angle_atom_site_label_1
    _geom_angle_atom_site_label_2
    _geom_angle_atom_site_label_3
    _geom_angle_site_symmetry_1
    _geom_angle_site_symmetry_3
    _geom_angle
    _geom_angle_publ_flag
    O2 Mn1 O2 . 2_677 180.00(11) ?
    O2 Mn1 O7 . 2_677 103.30(9) ?
    O2 Mn1 O7 2_677 2_677 76.70(9) ?
    O2 Mn1 O7 . . 76.70(9) ?
    O2 Mn1 O7 2_677 . 103.30(9) ?
    O7 Mn1 O7 2_677 . 180.00(10) ?
    O2 Mn1 N1 . 2_677 90.93(11) ?
    O2 Mn1 N1 2_677 2_677 89.07(11) ?
    O7 Mn1 N1 2_677 2_677 92.12(11) ?
    O7 Mn1 N1 . 2_677 87.88(11) ?
    O2 Mn1 N1 . . 89.07(11) ?
    O2 Mn1 N1 2_677 . 90.93(11) ?
    O7 Mn1 N1 2_677 . 87.88(11) ?
    O7 Mn1 N1 . . 92.12(11) ?
    N1 Mn1 N1 2_677 . 180.0 ?
    O6 Mn2 O3 . . 90.31(10) ?
    O6 Mn2 O1 . . 177.65(12) ?
    O3 Mn2 O1 . . 91.78(10) ?
    O6 Mn2 O4 . . 92.30(10) ?
    O3 Mn2 O4 . . 177.38(10) ?
    O1 Mn2 O4 . . 85.61(10) ?
    O6 Mn2 N3 . . 90.47(13) ?
    O3 Mn2 N3 . . 90.79(13) ?
    O1 Mn2 N3 . . 90.58(13) ?
    O4 Mn2 N3 . . 89.02(13) ?
    O6 Mn2 N2 . . 89.72(12) ?
    O3 Mn2 N2 . . 87.78(12) ?
    O1 Mn2 N2 . . 89.28(12) ?
    O4 Mn2 N2 . . 92.40(12) ?
    N3 Mn2 N2 . . 178.56(12) ?
    C27 N1 C23 . . 117.4(4) ?
    C27 N1 Mn1 . . 121.4(3) ?
    C23 N1 Mn1 . . 121.1(3) ?
    C32 N2 C28 . . 116.2(4) ?
    C32 N2 Mn2 . . 126.2(3) ?
    C28 N2 Mn2 . . 117.3(3) ?
    C37 N3 C33 . . 116.8(5) ?
    C37 N3 Mn2 . . 122.8(4) ?
    C33 N3 Mn2 . . 120.4(4) ?
    C38 N4 C42 . . 118.3(10) ?
    C1 O1 Mn2 . . 130.2(2) ?
    C1 O2 Mn1 . . 123.5(2) ?
    C2 O3 Mn2 . . 127.3(2) ?
    C12 O4 Mn2 . . 130.9(2) ?
    C13 O6 Mn2 . . 127.9(2) ?
    Mn1 O7 H7A . . 112.0 ?
    Mn1 O7 H7B . . 111.5 ?
    H7A O7 H7B . . 109.6 ?
    H8A O8 H8B . . 108.4 ?
    O2 C1 O1 . . 118.0(3) ?
    O2 C1 C3 . . 121.1(3) ?
    O1 C1 C3 . . 120.9(3) ?
    O3 C2 C3 . . 124.9(3) ?
    O3 C2 C7 . . 115.8(3) ?
    C3 C2 C7 . . 119.2(3) ?
    C2 C3 C4 . . 119.3(3) ?
    C2 C3 C1 . . 123.0(3) ?
    C4 C3 C1 . . 117.7(3) ?
    C5 C4 C3 . . 122.2(3) ?
    C5 C4 H4 . . 118.9 ?
    C3 C4 H4 . . 118.9 ?
    C4 C5 C6 . . 120.0(3) ?
    C4 C5 H5 . . 120.0 ?
    C6 C5 H5 . . 120.0 ?
    C7 C6 C5 . . 119.8(3) ?
    C7 C6 C11 . . 117.9(4) ?
    C5 C6 C11 . . 122.3(4) ?
    C8 C7 C6 . . 119.6(3) ?
    C8 C7 C2 . . 120.9(3) ?
    C6 C7 C2 . . 119.4(3) ?
    C9 C8 C7 . . 120.5(4) ?
    C9 C8 H8 . . 119.7 ?
    C7 C8 H8 . . 119.7 ?
    C8 C9 C10 . . 119.9(4) ?
    C8 C9 H9 . . 120.0 ?
    C10 C9 H9 . . 120.0 ?
    C11 C10 C9 . . 120.7(4) ?
    C11 C10 H10 . . 119.7 ?
    C9 C10 H10 . . 119.7 ?
    C10 C11 C6 . . 121.2(4) ?
    C10 C11 H11 . . 119.4 ?
    C6 C11 H11 . . 119.4 ?
    O5 C12 O4 . . 119.3(3) ?
    O5 C12 C14 . . 121.5(3) ?
    O4 C12 C14 . . 119.2(3) ?
    O6 C13 C14 . . 125.1(3) ?
    O6 C13 C18 . . 115.3(3) ?
    C14 C13 C18 . . 119.6(3) ?
    C13 C14 C15 . . 119.1(3) ?
    C13 C14 C12 . . 123.9(3) ?
    C15 C14 C12 . . 117.0(3) ?
    C16 C15 C14 . . 121.2(4) ?
    C16 C15 H15 . . 119.4 ?
    C14 C15 H15 . . 119.4 ?
    C15 C16 C17 . . 121.6(4) ?
    C15 C16 H16 . . 119.2 ?
    C17 C16 H16 . . 119.2 ?
    C16 C17 C22 . . 123.4(4) ?
    C16 C17 C18 . . 119.0(4) ?
    C22 C17 C18 . . 117.5(4) ?
    C19 C18 C17 . . 119.5(3) ?
    C19 C18 C13 . . 121.0(3) ?
    C17 C18 C13 . . 119.5(3) ?
    C20 C19 C18 . . 121.0(4) ?
    C20 C19 H19 . . 119.5 ?
    C18 C19 H19 . . 119.5 ?
    C19 C20 C21 . . 119.4(4) ?
    C19 C20 H20 . . 120.3 ?
    C21 C20 H20 . . 120.3 ?
    C22 C21 C20 . . 121.0(4) ?
    C22 C21 H21 . . 119.5 ?
    C20 C21 H21 . . 119.5 ?
    C21 C22 C17 . . 121.5(4) ?
    C21 C22 H22 . . 119.3 ?
    C17 C22 H22 . . 119.3 ?
    N1 C23 C24 . . 122.9(4) ?
    N1 C23 H23 . . 118.6 ?
    C24 C23 H23 . . 118.6 ?
    C23 C24 C25 . . 119.2(5) ?
    C23 C24 H24 . . 120.4 ?
    C25 C24 H24 . . 120.4 ?
    C26 C25 C24 . . 118.3(5) ?
    C26 C25 H25 . . 120.8 ?
    C24 C25 H25 . . 120.8 ?
    C27 C26 C25 . . 118.8(4) ?
    C27 C26 H26 . . 120.6 ?
    C25 C26 H26 . . 120.6 ?
    N1 C27 C26 . . 123.3(4) ?
    N1 C27 H27 . . 118.3 ?
    C26 C27 H27 . . 118.3 ?
    N2 C28 C29 . . 124.0(5) ?
    N2 C28 H28 . . 118.0 ?
    C29 C28 H28 . . 118.0 ?
    C30 C29 C28 . . 118.2(5) ?
    C30 C29 H29 . . 120.9 ?
    C28 C29 H29 . . 120.9 ?
    C29 C30 C31 . . 119.2(5) ?
    C29 C30 H30 . . 120.4 ?
    C31 C30 H30 . . 120.4 ?
    C30 C31 C32 . . 119.0(5) ?
    C30 C31 H31 . . 120.5 ?
    C32 C31 H31 . . 120.5 ?
    N2 C32 C31 . . 123.4(5) ?
    N2 C32 H32 . . 118.3 ?
    C31 C32 H32 . . 118.3 ?
    N3 C33 C34 . . 123.3(6) ?
    N3 C33 H33 . . 118.3 ?
    C34 C33 H33 . . 118.3 ?
    C33 C34 C35 . . 118.7(7) ?
    C33 C34 H34 . . 120.6 ?
    C35 C34 H34 . . 120.6 ?
    C36 C35 C34 . . 118.1(7) ?
    C36 C35 H35 . . 121.0 ?
    C34 C35 H35 . . 121.0 ?
    C35 C36 C37 . . 119.4(7) ?
    C35 C36 H36 . . 120.3 ?
    C37 C36 H36 . . 120.3 ?
    N3 C37 C36 . . 123.7(6) ?
    N3 C37 H37 . . 118.2 ?
    C36 C37 H37 . . 118.2 ?
    N4 C38 C39 . . 119.8(9) ?
    N4 C38 H38 . . 120.1 ?
    C39 C38 H38 . . 120.1 ?
    C40 C39 C38 . . 117.9(9) ?
    C40 C39 H39 . . 121.0 ?
    C38 C39 H39 . . 121.0 ?
    C39 C40 C41 . . 125.5(10) ?
    C39 C40 H40 . . 117.2 ?
    C41 C40 H40 . . 117.2 ?
    C42 C41 C40 . . 117.7(9) ?
    C42 C41 H41 . . 121.1 ?
    C40 C41 H41 . . 121.1 ?
    C41 C42 N4 . . 120.6(9) ?
    C41 C42 H42 . . 119.7 ?
    N4 C42 H42 . . 119.7 ?
loop_
    _geom_torsion_atom_site_label_1
    _geom_torsion_atom_site_label_2
    _geom_torsion_atom_site_label_3
    _geom_torsion_atom_site_label_4
    _geom_torsion_site_symmetry_1
    _geom_torsion_site_symmetry_2
    _geom_torsion_site_symmetry_3
    _geom_torsion_site_symmetry_4
    _geom_torsion
    _geom_torsion_publ_flag
    O2 Mn1 N1 C27 . . . . 32.6(3) ?
    O2 Mn1 N1 C27 2_677 . . . -147.4(3) ?
    O7 Mn1 N1 C27 2_677 . . . 136.0(3) ?
    O7 Mn1 N1 C27 . . . . -44.0(3) ?
    N1 Mn1 N1 C27 2_677 . . .  15E1(10)
                                       ?
    O2 Mn1 N1 C23 . . . . -147.0(3) ?
    O2 Mn1 N1 C23 2_677 . . . 33.0(3) ?
    O7 Mn1 N1 C23 2_677 . . . -43.6(3) ?
    O7 Mn1 N1 C23 . . . . 136.4(3) ?
    N1 Mn1 N1 C23 2_677 . . .  -3E1(10)
                                       ?
    O6 Mn2 N2 C32 . . . . -146.6(4) ?
    O3 Mn2 N2 C32 . . . . 123.1(4) ?
    O1 Mn2 N2 C32 . . . . 31.3(4) ?
    O4 Mn2 N2 C32 . . . . -54.3(4) ?
    N3 Mn2 N2 C32 . . . . 116(5) ?
    O6 Mn2 N2 C28 . . . . 38.7(3) ?
    O3 Mn2 N2 C28 . . . . -51.6(3) ?
    O1 Mn2 N2 C28 . . . . -143.4(3) ?
    O4 Mn2 N2 C28 . . . . 131.0(3) ?
    N3 Mn2 N2 C28 . . . . -59(5) ?
    O6 Mn2 N3 C37 . . . . 132.4(4) ?
    O3 Mn2 N3 C37 . . . . -137.3(4) ?
    O1 Mn2 N3 C37 . . . . -45.5(4) ?
    O4 Mn2 N3 C37 . . . . 40.1(4) ?
    N2 Mn2 N3 C37 . . . . -130(5) ?
    O6 Mn2 N3 C33 . . . . -47.2(4) ?
    O3 Mn2 N3 C33 . . . . 43.1(4) ?
    O1 Mn2 N3 C33 . . . . 134.9(4) ?
    O4 Mn2 N3 C33 . . . . -139.5(4) ?
    N2 Mn2 N3 C33 . . . . 50(5) ?
    O6 Mn2 O1 C1 . . . . 137(3) ?
    O3 Mn2 O1 C1 . . . . -15.6(4) ?
    O4 Mn2 O1 C1 . . . . 164.6(4) ?
    N3 Mn2 O1 C1 . . . . -106.4(3) ?
    N2 Mn2 O1 C1 . . . . 72.1(3) ?
    O2 Mn1 O2 C1 2_677 . . .  -12E1(10)
                                       ?
    O7 Mn1 O2 C1 2_677 . . . 12.9(3) ?
    O7 Mn1 O2 C1 . . . . -167.1(3) ?
    N1 Mn1 O2 C1 2_677 . . . -79.5(3) ?
    N1 Mn1 O2 C1 . . . . 100.5(3) ?
    O6 Mn2 O3 C2 . . . . -166.6(3) ?
    O1 Mn2 O3 C2 . . . . 12.3(3) ?
    O4 Mn2 O3 C2 . . . . 17(3) ?
    N3 Mn2 O3 C2 . . . . 102.9(3) ?
    N2 Mn2 O3 C2 . . . . -76.9(3) ?
    O6 Mn2 O4 C12 . . . . -2.8(4) ?
    O3 Mn2 O4 C12 . . . . 173(3) ?
    O1 Mn2 O4 C12 . . . . 178.3(4) ?
    N3 Mn2 O4 C12 . . . . 87.6(4) ?
    N2 Mn2 O4 C12 . . . . -92.6(4) ?
    O3 Mn2 O6 C13 . . . . 175.2(3) ?
    O1 Mn2 O6 C13 . . . . 23(3) ?
    O4 Mn2 O6 C13 . . . . -4.9(3) ?
    N3 Mn2 O6 C13 . . . . -94.0(3) ?
    N2 Mn2 O6 C13 . . . . 87.5(3) ?
    Mn1 O2 C1 O1 . . . . 6.0(5) ?
    Mn1 O2 C1 C3 . . . . -174.0(2) ?
    Mn2 O1 C1 O2 . . . . -166.6(3) ?
    Mn2 O1 C1 C3 . . . . 13.3(5) ?
    Mn2 O3 C2 C3 . . . . -7.9(5) ?
    Mn2 O3 C2 C7 . . . . 171.8(2) ?
    O3 C2 C3 C4 . . . . -178.7(4) ?
    C7 C2 C3 C4 . . . . 1.7(5) ?
    O3 C2 C3 C1 . . . . 0.5(6) ?
    C7 C2 C3 C1 . . . . -179.1(3) ?
    O2 C1 C3 C2 . . . . 176.8(4) ?
    O1 C1 C3 C2 . . . . -3.1(6) ?
    O2 C1 C3 C4 . . . . -4.0(5) ?
    O1 C1 C3 C4 . . . . 176.1(4) ?
    C2 C3 C4 C5 . . . . -0.2(6) ?
    C1 C3 C4 C5 . . . . -179.4(4) ?
    C3 C4 C5 C6 . . . . -0.9(6) ?
    C4 C5 C6 C7 . . . . 0.4(6) ?
    C4 C5 C6 C11 . . . . -177.9(4) ?
    C5 C6 C7 C8 . . . . -177.7(4) ?
    C11 C6 C7 C8 . . . . 0.6(6) ?
    C5 C6 C7 C2 . . . . 1.1(6) ?
    C11 C6 C7 C2 . . . . 179.5(4) ?
    O3 C2 C7 C8 . . . . -3.0(5) ?
    C3 C2 C7 C8 . . . . 176.7(4) ?
    O3 C2 C7 C6 . . . . 178.2(3) ?
    C3 C2 C7 C6 . . . . -2.1(6) ?
    C6 C7 C8 C9 . . . . 1.2(6) ?
    C2 C7 C8 C9 . . . . -177.6(4) ?
    C7 C8 C9 C10 . . . . -2.6(7) ?
    C8 C9 C10 C11 . . . . 2.0(8) ?
    C9 C10 C11 C6 . . . . -0.1(8) ?
    C7 C6 C11 C10 . . . . -1.2(7) ?
    C5 C6 C11 C10 . . . . 177.1(4) ?
    Mn2 O4 C12 O5 . . . . -170.7(3) ?
    Mn2 O4 C12 C14 . . . . 8.4(6) ?
    Mn2 O6 C13 C14 . . . . 6.7(6) ?
    Mn2 O6 C13 C18 . . . . -173.9(3) ?
    O6 C13 C14 C15 . . . . 178.2(4) ?
    C18 C13 C14 C15 . . . . -1.1(6) ?
    O6 C13 C14 C12 . . . . -0.2(6) ?
    C18 C13 C14 C12 . . . . -179.6(4) ?
    O5 C12 C14 C13 . . . . 171.8(4) ?
    O4 C12 C14 C13 . . . . -7.2(6) ?
    O5 C12 C14 C15 . . . . -6.7(6) ?
    O4 C12 C14 C15 . . . . 174.2(4) ?
    C13 C14 C15 C16 . . . . -0.1(7) ?
    C12 C14 C15 C16 . . . . 178.5(4) ?
    C14 C15 C16 C17 . . . . 1.2(7) ?
    C15 C16 C17 C22 . . . . 179.4(5) ?
    C15 C16 C17 C18 . . . . -1.0(7) ?
    C16 C17 C18 C19 . . . . 179.6(4) ?
    C22 C17 C18 C19 . . . . -0.8(6) ?
    C16 C17 C18 C13 . . . . -0.3(6) ?
    C22 C17 C18 C13 . . . . 179.4(4) ?
    O6 C13 C18 C19 . . . . 2.1(5) ?
    C14 C13 C18 C19 . . . . -178.5(4) ?
    O6 C13 C18 C17 . . . . -178.1(3) ?
    C14 C13 C18 C17 . . . . 1.3(6) ?
    C17 C18 C19 C20 . . . . 0.3(6) ?
    C13 C18 C19 C20 . . . . -179.9(4) ?
    C18 C19 C20 C21 . . . . 0.5(7) ?
    C19 C20 C21 C22 . . . . -0.6(7) ?
    C20 C21 C22 C17 . . . . 0.1(8) ?
    C16 C17 C22 C21 . . . . -179.7(5) ?
    C18 C17 C22 C21 . . . . 0.6(7) ?
    C27 N1 C23 C24 . . . . 0.0(7) ?
    Mn1 N1 C23 C24 . . . . 179.6(4) ?
    N1 C23 C24 C25 . . . . -0.4(8) ?
    C23 C24 C25 C26 . . . . 0.9(8) ?
    C24 C25 C26 C27 . . . . -1.0(8) ?
    C23 N1 C27 C26 . . . . -0.1(6) ?
    Mn1 N1 C27 C26 . . . . -179.7(3) ?
    C25 C26 C27 N1 . . . . 0.6(7) ?
    C32 N2 C28 C29 . . . . 0.6(7) ?
    Mn2 N2 C28 C29 . . . . 175.9(4) ?
    N2 C28 C29 C30 . . . . -1.1(8) ?
    C28 C29 C30 C31 . . . . 1.2(8) ?
    C29 C30 C31 C32 . . . . -1.0(8) ?
    C28 N2 C32 C31 . . . . -0.4(7) ?
    Mn2 N2 C32 C31 . . . . -175.2(4) ?
    C30 C31 C32 N2 . . . . 0.7(8) ?
    C37 N3 C33 C34 . . . . -1.8(8) ?
    Mn2 N3 C33 C34 . . . . 177.8(4) ?
    N3 C33 C34 C35 . . . . 0.9(10) ?
    C33 C34 C35 C36 . . . . 0.4(10) ?
    C34 C35 C36 C37 . . . . -0.7(11) ?
    C33 N3 C37 C36 . . . . 1.5(8) ?
    Mn2 N3 C37 C36 . . . . -178.2(4) ?
    C35 C36 C37 N3 . . . . -0.2(10) ?
    C42 N4 C38 C39 . . . . 0.1(13) ?
    N4 C38 C39 C40 . . . . 0.3(14) ?
    C38 C39 C40 C41 . . . . -0.6(13) ?
    C39 C40 C41 C42 . . . . 0.4(13) ?
    C40 C41 C42 N4 . . . . 0.0(12) ?
    C38 N4 C42 C41 . . . . -0.2(13) ?
loop_
    _geom_hbond_atom_site_label_D
    _geom_hbond_atom_site_label_H
    _geom_hbond_atom_site_label_A
    _geom_hbond_site_symmetry_A
    _geom_hbond_distance_DH
    _geom_hbond_distance_HA
    _geom_hbond_distance_DA
    _geom_hbond_angle_DHA
    O7 H7A O8 2_676 0.85 2.032 2.799 149.55
    O8 H8A O5 1_554 0.85 2.039 2.889 178.3
    O8 H8B O5 2_666 0.85 2.131 2.981 178.24
    C31 H31 Cg 2_777 0.93 3.218 3.847 126.82
data_global
_journal_date_recd_electronic     2008-07-26
_journal_date_accepted     2008-11-18
_journal_name_full     'Acta Crystallographica, Section E'
_journal_year     2008
_journal_volume     64
_journal_issue     12
_journal_page_first     m1622
_journal_page_last     m1623
_journal_paper_category     QM
_journal_coeditor_code     KP2187
_publ_contact_author_name     'Prof. Dacheng Li'
_publ_contact_author_address
;
School of Chemistry and Chemical Engineering
Liaocheng University
Liaocheng, 252059
People's Republic of China
;
_publ_contact_author_email     'lidacheng62@lcu.edu.cn'
_publ_contact_author_fax     '86 635 8239121'
_publ_contact_author_phone     '86 635 8230672'
_publ_section_title
;\
Diaqua-2\k^2^<i>O</i>-bis(\m-1-oxido-2-naphthoato)-1:2\k^3^<i>O</i>^1^,\
<i>O</i>^2^:<i>O</i>^2'^;2:3\k^3^<i>O</i>^2^:<i>O</i>^1^,<i>O</i>^2'^-bis(1-\
oxido-2-naphthoato)-1\k^2^<i>O</i>^1^,<i>O</i>^2^;3\k^2^<i>O</i>^1^,\
<i>O</i>^2^-hexapyridine-1\k^2^<i>N</i>,2\k^2^<i>N</i>,3\k^2^<i>N</i>-\
trimanganese(II/III) pyridine disolvate dihydrate
;
loop_
    _publ_author_name
    _publ_author_address
    'Hua Yang'
;
School of Chemistry and Chemical Engineering
Liaocheng University
Liaocheng 252059
People's Republic of China
;
    'Yuting Chen'
;
School of Chemistry and Chemical Engineering
Liaocheng University
Liaocheng 252059
People's Republic of China
and
Department of Chemistry
Dezhou University
Dezhou 253023
People's Republic of China
;
    'Dacheng Li'
;
School of Chemistry and Chemical Engineering
Liaocheng University
Liaocheng 252059
People's Republic of China
;
    'Daqi Wang'
;
School of Chemistry and Chemical Engineering
Liaocheng University
Liaocheng 252059
People's Republic of China
;
