# Supplementary material for: Diaqua-2κ2 O-bis­(μ-1-oxido-2-naphtho­ato)-1:2κ3 O 1,O 2:O 2′;2:3κ3 O 2:O 1,O 2′-bis­(1-oxido-2-naphthoato)-1κ1 O 2,O 2;3κ2 O 1,O 2-hexa­pyridine-1κ2 N,2κ2 N,3κ2 N-trimanganese(II/III) pyridine disolvate dihydrate
Source: Acta Crystallogr Sect E Struct Rep Online. 2008 Nov 26;64(Pt 12):m1622–3. doi: 10.1107/S1600536808038439 (PMC2960114; doi:10.1107/S1600536808038439)
Supplement: Supplementary file 2 [file e-64-m1622-Isup2.hkl]

# 
# h,k,l, Fc-squared, Fo-squared, sigma(Fo-squared) and status flag 
# 
data_I
_shelx_title ' 071005a                in P-1' 
_shelx_refln_list_code          4 
_shelx_F_calc_maximum      308.33 
_exptl_crystal_F_000       835.00 
_reflns_d_resolution_high  0.8406 
 
loop_ 
 _symmetry_equiv_pos_as_xyz 
 'x, y, z' 
 '-x, -y, -z' 
 
_cell_length_a     9.9620 
_cell_length_b    10.1700 
_cell_length_c    19.8120 
_cell_angle_alpha  77.624 
_cell_angle_beta   89.053 
_cell_angle_gamma  85.370 
 
_shelx_F_squared_multiplier     1.000 
 
loop_ 
 _refln_index_h 
 _refln_index_k 
 _refln_index_l 
 _refln_F_squared_calc 
 _refln_F_squared_meas 
 _refln_F_squared_sigma 
 _refln_observed_status 
   1   0   0     8292.41     9745.97    149.88 o 
   2   0   0      427.20      417.33      9.58 o 
   3   0   0     1559.29     1410.69     33.16 o 
   4   0   0       35.11       32.45      8.16 o 
   5   0   0     3350.24     3179.80     64.81 o 
   6   0   0     2027.97     1875.96     45.18 o 
   7   0   0      304.01      292.69     25.14 o 
   8   0   0       38.62       39.56     23.43 o 
   9   0   0      249.08      285.01     41.84 o 
  10   0   0      206.95      234.44     39.94 o 
  11   0   0       73.13       74.10     37.38 o 
 -11   1   0       67.78       90.80     37.19 o 
 -10   1   0       37.82       81.31     34.82 o 
  -9   1   0       11.22      -13.19     24.48 o 
  -8   1   0      200.78      228.84     34.35 o 
  -7   1   0      924.36      986.24     53.51 o 
  -6   1   0     1715.80     1621.21     40.21 o 
  -5   1   0     1200.33     1097.37     28.79 o 
  -4   1   0     1279.85     1320.52     30.19 o 
  -3   1   0      486.82      478.96     19.21 o 
  -2   1   0       12.79        7.46      6.50 o 
  -1   1   0     6032.91     6434.31    160.91 o 
   0   1   0     7026.13     7157.07    158.40 o 
   1   1   0      121.71      122.63     18.22 o 
   2   1   0    27022.36    30323.38    693.26 o 
   3   1   0      218.83      241.74     15.75 o 
   4   1   0     1351.22     1374.19     29.04 o 
   5   1   0     1670.13     1465.23     31.65 o 
   6   1   0       83.93       98.95     10.52 o 
   7   1   0        1.67      -12.05      9.58 o 
   8   1   0       20.27       -1.99     10.28 o 
   9   1   0       31.88       51.04     27.89 o 
  10   1   0      331.72      406.83     45.45 o 
  11   1   0       97.37       74.57     35.01 o 
 -11   2   0      112.78       94.97     39.75 o 
 -10   2   0       15.30      -25.52     24.48 o 
  -9   2   0       18.93      -13.76     21.63 o 
  -8   2   0       81.42       53.04     24.48 o 
  -7   2   0     1429.34     1469.06     67.55 o 
  -6   2   0     4320.09     4823.98    146.20 o 
  -5   2   0      128.71      146.86     23.81 o 
  -4   2   0     1169.57     1249.17     28.08 o 
  -3   2   0      274.79      262.76      8.79 o 
  -2   2   0     6881.22     7349.89    126.93 o 
  -1   2   0    18006.91    19649.21    389.75 o 
   0   2   0       20.83       15.89      4.27 o 
   1   2   0     6538.90     6673.01    150.43 o 
   2   2   0     5191.42     5355.12    101.09 o 
   3   2   0      396.75      446.68     23.05 o 
   4   2   0     7749.49     7873.11    195.16 o 
   5   2   0      643.86      554.11     25.24 o 
   6   2   0      578.09      523.26     21.73 o 
   7   2   0      201.79      200.77     14.65 o 
   8   2   0       44.77       46.77     17.27 o 
   9   2   0      649.30      616.60     38.42 o 
  10   2   0      216.23      253.70     43.17 o 
  11   2   0        3.24       -3.89     25.81 o 
 -11   3   0        6.68       -9.77     34.16 o 
 -10   3   0        0.38      -40.51     28.46 o 
  -9   3   0      136.43      135.77     33.68 o 
  -8   3   0      196.15      192.79     36.34 o 
  -7   3   0     1491.27     1423.62     66.22 o 
  -6   3   0      154.54      153.70     25.71 o 
  -5   3   0       73.51       54.17     19.83 o 
  -4   3   0      354.18      351.65     11.15 o 
  -3   3   0      785.57      837.78     19.77 o 
  -2   3   0     4774.11     4879.66     86.90 o 
  -1   3   0      359.41      339.21     12.42 o 
   0   3   0     1729.57     1663.84     34.91 o 
   1   3   0      109.48      116.10      8.82 o 
   2   3   0      214.28      218.52     11.12 o 
   3   3   0     2561.70     2466.78     73.34 o 
   4   3   0     4229.81     4190.49    115.65 o 
   5   3   0        6.32       -5.03     11.29 o 
   6   3   0       61.29       56.84     11.48 o 
   7   3   0      151.34      155.36     16.53 o 
   8   3   0      182.97      161.15     17.32 o 
   9   3   0      206.39      251.80     32.64 o 
  10   3   0        9.73        5.88     18.88 o 
 -10   4   0       49.48       14.14     33.02 o 
  -9   4   0      280.76      338.33     47.63 o 
  -8   4   0     1532.26     1645.25     77.99 o 
  -7   4   0      768.86      807.59     51.33 o 
  -6   4   0       13.85       14.61     20.87 o 
  -5   4   0      129.52      136.43     21.92 o 
  -4   4   0      679.32      749.34     20.03 o 
  -3   4   0     3594.02     3765.34     85.53 o 
  -2   4   0     8658.53     9109.53    158.65 o 
  -1   4   0     2444.63     2513.31     93.69 o 
   0   4   0      832.42      932.53     24.73 o 
   1   4   0     1228.79     1102.72     28.00 o 
   2   4   0      118.29      107.13     10.41 o 
   3   4   0     2155.85     2037.28     47.06 o 
   4   4   0      389.61      347.63     25.24 o 
   5   4   0       15.94       -6.64     12.43 o 
   6   4   0        1.16      -17.36     11.57 o 
   7   4   0       97.41       75.89     14.68 o 
   8   4   0      216.22      217.23     20.54 o 
   9   4   0       68.61       28.30     13.60 o 
  10   4   0        0.20      -21.73     16.60 o 
 -10   5   0        0.60      -42.84     28.56 o 
  -9   5   0       55.70       24.48     31.78 o 
  -8   5   0       25.85       43.45     29.32 o 
  -7   5   0       35.37       40.61     26.19 o 
  -6   5   0      355.63      384.25     34.25 o 
  -5   5   0       13.06       21.82     17.36 o 
  -4   5   0     1099.34     1326.65     56.17 o 
  -3   5   0     3873.03     4159.28     79.65 o 
  -2   5   0     1120.12     1145.97     30.55 o 
  -1   5   0      435.05      436.73     21.73 o 
   0   5   0      152.03      143.17     15.28 o 
   1   5   0       36.66       28.19      9.02 o 
   2   5   0      814.24      724.07     24.32 o 
   3   5   0     2962.30     2890.81     78.18 o 
   4   5   0       67.08       45.84     13.71 o 
   5   5   0        2.77      -18.41     13.95 o 
   7   5   0      170.79      235.54     30.93 o 
   8   5   0      150.80      182.13     21.01 o 
   9   5   0       68.92       51.16     15.42 o 
  10   5   0        5.26       -0.95     20.68 o 
  11   5   0       16.66      -11.86     23.05 o 
  -9   6   0      375.09      488.90     56.55 o 
  -8   6   0      390.36      429.50     50.38 o 
  -7   6   0      408.06      423.53     41.27 o 
  -6   6   0      482.76      469.83     42.31 o 
  -5   6   0      573.97      568.02     39.56 o 
  -4   6   0     1815.53     1816.97     69.54 o 
  -3   6   0     2167.07     2151.70     75.62 o 
  -2   6   0      733.41      667.29     23.40 o 
  -1   6   0        0.95      -23.34     15.56 o 
   0   6   0        4.85       -4.75      4.12 o 
   1   6   0      480.31      506.59     20.83 o 
   2   6   0     1589.37     1685.26     43.74 o 
   3   6   0       38.04       38.41     11.48 o 
   4   6   0      490.18      438.88     22.81 o 
   5   6   0      156.35      178.37     29.41 o 
   7   6   0      186.31      214.26     22.50 o 
   8   6   0      125.45      142.06     20.44 o 
   9   6   0        6.37       -9.80     13.07 o 
  10   6   0        0.05      -14.46     19.26 o 
  -8   7   0        8.32       -2.18     32.92 o 
  -7   7   0      107.12      147.25     34.63 o 
  -6   7   0       82.70       75.71     30.65 o 
  -5   7   0       65.13       96.96     25.43 o 
  -4   7   0       68.15       93.55     23.62 o 
  -3   7   0      806.55      785.01     44.50 o 
  -2   7   0      138.76      129.04     15.21 o 
  -1   7   0        0.26      -12.42      8.28 o 
   0   7   0      155.65      169.44     16.86 o 
   1   7   0     2174.43     2060.06     51.55 o 
   2   7   0      662.95      643.83     26.26 o 
   3   7   0       30.91       12.87     12.22 o 
   4   7   0        9.15      -16.10     10.73 o 
   5   7   0      278.67      314.80     37.38 o 
   7   7   0      238.55      289.00     42.27 o 
   8   7   0       80.62       77.71     18.38 o 
   9   7   0        1.89      -14.22     15.56 o 
  10   7   0        2.28      -25.05     16.70 o 
  -8   8   0        0.27      -40.70     27.13 o 
  -7   8   0        3.12      -31.40     28.94 o 
  -6   8   0        6.60       12.90     25.24 o 
  -5   8   0     1069.05      986.33     57.97 o 
  -4   8   0      242.86      284.15     36.24 o 
  -3   8   0      152.79      175.05     27.23 o 
  -2   8   0       98.43      107.21     22.30 o 
  -1   8   0       16.15        8.29     12.38 o 
   0   8   0      455.72      427.37     22.20 o 
   1   8   0     1087.41     1042.39     48.20 o 
   2   8   0      269.30      290.59     40.84 o 
   3   8   0        0.88       -4.05     12.64 o 
   4   8   0      177.71      211.01     23.27 o 
   5   8   0       22.93       13.40     15.19 o 
   7   8   0       15.85       20.21     16.79 o 
   8   8   0        2.93       -6.91     12.84 o 
   9   8   0        0.58        3.80     15.77 o 
  -6   9   0      348.44      379.03     49.62 o 
  -5   9   0      582.76      583.11     48.10 o 
  -4   9   0       96.51       56.64     24.57 o 
  -3   9   0      226.92      254.17     34.91 o 
  -2   9   0       15.57       25.71     18.22 o 
  -1   9   0      181.90      199.05     27.70 o 
   0   9   0      564.40      537.91     30.50 o 
   1   9   0      325.33      293.21     22.20 o 
   2   9   0        3.27      -18.74     12.50 o 
   3   9   0      212.91      202.17     23.41 o 
   4   9   0       66.62       37.65     17.84 o 
   5   9   0      197.32      222.24     25.56 o 
   6   9   0      231.37      324.32     29.12 o 
   7   9   0       44.19       48.16     16.60 o 
   8   9   0        2.18      -16.69     19.83 o 
  -5  10   0      152.79      141.37     34.35 o 
  -4  10   0       14.85       18.60     26.85 o 
  -3  10   0      214.86      266.32     35.39 o 
  -2  10   0        0.14        1.61     20.68 o 
  -1  10   0      114.34      126.94     25.71 o 
   0  10   0      293.25      280.93     30.17 o 
   1  10   0       19.88       15.73     16.03 o 
   2  10   0       49.07       53.68     18.18 o 
   3  10   0       54.60       35.31     19.01 o 
   4  10   0       34.14       20.11     17.86 o 
   5  10   0      267.11      283.10     28.00 o 
   6  10   0       35.27       46.01     37.43 o 
   7  10   0        6.90      -13.45     23.67 o 
  -3  11   0       13.30       16.41     25.71 o 
  -2  11   0      101.88      117.17     28.56 o 
  -1  11   0      748.16      823.15     51.52 o 
   0  11   0      120.60      170.49     34.63 o 
   1  11   0        9.98       13.19     22.49 o 
   2  11   0        2.35        2.23     18.74 o 
   3  11   0        1.70       -2.75     25.71 o 
   4  11   0       48.14       72.83     16.61 o 
   5  11   0      130.65      158.76     34.70 o 
  -4 -11   1        4.99      -11.11     12.88 o 
  -3 -11   1        0.54       -1.60     13.15 o 
  -2 -11   1       11.31       -2.23     12.65 o 
  -1 -11   1       61.73       58.35     26.09 o 
   0 -11   1      338.92      420.87     40.13 o 
   1 -11   1       79.72       75.71     26.09 o 
   2 -11   1        8.57       13.47     23.05 o 
   3 -11   1        1.00       12.81     23.43 o 
  -6 -10   1      138.75      138.28     22.66 o 
  -5 -10   1       20.49       25.02     13.64 o 
  -4 -10   1       28.74       17.99     14.10 o 
  -3 -10   1       14.29        2.37     11.00 o 
  -2 -10   1       34.04       35.58     23.72 o 
  -1 -10   1       45.47       86.81     25.14 o 
   0 -10   1       44.46       51.14     20.97 o 
   1 -10   1       42.01       84.53     23.81 o 
   2 -10   1      109.46      153.23     28.27 o 
   3 -10   1       24.95       -3.51     19.92 o 
   4 -10   1      411.17      379.69     38.80 o 
   5 -10   1      403.19      389.94     43.83 o 
  -8  -9   1        4.61        6.08     15.60 o 
  -7  -9   1       55.92       37.70     16.30 o 
  -6  -9   1        1.72       -3.56     14.35 o 
  -5  -9   1        5.34        6.92     11.31 o 
  -4  -9   1       50.67       45.07     22.30 o 
  -3  -9   1        8.86      -12.68     13.24 o 
  -2  -9   1      118.11      135.82     20.67 o 
  -1  -9   1      177.90      228.54     23.80 o 
   0  -9   1      116.33      108.51     18.62 o 
   1  -9   1       15.26        0.47     15.46 o 
   2  -9   1      169.14      135.58     27.70 o 
   3  -9   1      122.47      142.12     27.80 o 
   4  -9   1      344.81      313.00     33.87 o 
   5  -9   1      409.67      365.75     38.33 o 
   6  -9   1        1.36      -10.91     25.24 o 
  -9  -8   1        0.05      -10.45     14.80 o 
  -8  -8   1        6.27       11.56     14.61 o 
  -7  -8   1       55.88       64.39     16.22 o 
  -6  -8   1      129.53      106.25     18.77 o 
  -5  -8   1       19.72        9.00     10.26 o 
  -4  -8   1        7.79       -2.43     16.22 o 
  -3  -8   1      190.12      186.68     21.39 o 
  -2  -8   1      603.82      614.66     27.70 o 
  -1  -8   1      313.09      314.31     20.02 o 
   0  -8   1      109.52      155.46     33.11 o 
   1  -8   1      217.02      248.94     23.39 o 
   2  -8   1       87.08       92.03     23.24 o 
   3  -8   1       23.68       33.78     19.26 o 
   4  -8   1      478.87      471.25     37.86 o 
   5  -8   1        1.22        6.36     22.77 o 
   6  -8   1       55.87        3.98     25.90 o 
   7  -8   1        9.91      -41.84     27.89 o 
  -9  -7   1       16.32        2.49     14.52 o 
  -8  -7   1      180.61      194.38     23.20 o 
  -7  -7   1       34.04       45.61     15.41 o 
  -6  -7   1      184.36      179.89     20.61 o 
  -4  -7   1      207.34      190.55     20.56 o 
  -3  -7   1      196.80      221.72     19.10 o 
  -2  -7   1      688.50      622.74     42.69 o 
  -1  -7   1      124.32      154.46     16.08 o 
   0  -7   1        2.66        2.60      8.89 o 
   1  -7   1       17.24        8.92     10.59 o 
   2  -7   1      501.66      430.07     33.30 o 
   4  -7   1      162.59      228.84     30.46 o 
   5  -7   1       97.26       83.49     25.52 o 
   6  -7   1       17.02       20.30     26.76 o 
   7  -7   1       68.06        1.99     27.61 o 
   8  -7   1      110.89      141.84     38.24 o 
 -10  -6   1        0.05      -19.54     20.02 o 
  -9  -6   1       77.86       43.80     17.28 o 
  -8  -6   1       35.49        0.77     13.53 o 
  -7  -6   1       11.27        1.47     12.81 o 
  -6  -6   1       86.78       73.31     14.61 o 
  -4  -6   1      349.75      352.12     20.83 o 
  -3  -6   1      118.19      146.67     16.19 o 
  -2  -6   1      100.22      118.12     14.34 o 
  -1  -6   1       42.78       39.90     10.39 o 
   0  -6   1        2.35       -5.11      4.49 o 
   1  -6   1      657.38      654.92     29.41 o 
   2  -6   1     1401.71     1412.53     64.99 o 
   3  -6   1     2893.04     2866.21     93.55 o 
   4  -6   1      509.26      516.89     37.38 o 
   5  -6   1        8.28      -11.48     18.60 o 
   6  -6   1       58.80       38.99     27.23 o 
   7  -6   1        3.44       27.23     26.09 o 
   8  -6   1      206.86      287.00     46.49 o 
   9  -6   1       79.41       42.98     34.44 o 
 -11  -5   1        1.19       10.53     24.76 o 
 -10  -5   1       23.02       51.80     26.47 o 
  -9  -5   1      156.26      177.60     21.46 o 
  -8  -5   1        6.52      -18.65     12.43 o 
  -7  -5   1       89.76      109.52     21.11 o 
  -6  -5   1        2.68      -13.88      9.25 o 
  -5  -5   1       61.78       66.60     16.41 o 
  -4  -5   1      434.71      395.64     20.42 o 
  -3  -5   1       18.23       19.32      9.07 o 
  -2  -5   1      238.08      254.19     14.59 o 
  -1  -5   1       11.73       14.94      7.55 o 
   0  -5   1        8.60        0.96      4.12 o 
   1  -5   1     1463.22     1584.50     38.10 o 
   2  -5   1     3186.04     3443.54     87.57 o 
   3  -5   1      431.21      406.56     16.94 o 
   4  -5   1       63.90       53.04     16.98 o 
   5  -5   1     1408.07     1427.70     62.24 o 
   6  -5   1      102.72      123.53     26.66 o 
   7  -5   1      324.11      350.19     36.43 o 
   8  -5   1      604.90      573.24     48.10 o 
   9  -5   1        8.98        7.40     28.56 o 
  10  -5   1       51.74       47.15     31.78 o 
 -11  -4   1        0.85       -4.84     20.59 o 
 -10  -4   1       24.54       19.35     21.06 o 
  -9  -4   1       51.92       74.86     23.43 o 
  -8  -4   1       23.06        6.71     13.08 o 
  -7  -4   1      174.76      227.75     19.72 o 
  -6  -4   1      175.05      169.64     17.40 o 
  -5  -4   1     1011.79      944.39     29.27 o 
  -4  -4   1       10.28      -12.52     11.76 o 
  -3  -4   1      460.99      422.46     18.24 o 
  -2  -4   1      824.99      750.96     47.77 o 
  -1  -4   1      959.27      890.95     24.72 o 
   0  -4   1        1.57       -1.28      4.80 o 
   1  -4   1     1930.95     2009.72     42.69 o 
   2  -4   1     3782.08     4007.51     74.99 o 
   3  -4   1      339.41      347.57     13.17 o 
   4  -4   1      618.77      667.26     36.15 o 
   5  -4   1      124.98      129.89     22.30 o 
   6  -4   1      540.19      555.59     38.42 o 
   7  -4   1     1202.59     1317.17     63.66 o 
   8  -4   1      354.97      356.45     38.33 o 
   9  -4   1       25.12      -18.88     27.42 o 
  10  -4   1       19.68       -0.09     31.40 o 
 -10  -3   1       10.17        2.66     17.65 o 
  -9  -3   1       10.36       -6.64     17.36 o 
  -8  -3   1        0.79       17.74     16.51 o 
  -7  -3   1       42.28       53.97     18.93 o 
  -6  -3   1       76.22       70.49     11.89 o 
  -5  -3   1        3.37      -11.53      7.68 o 
  -4  -3   1      532.26      525.14     25.90 o 
  -3  -3   1      361.42      377.99     22.87 o 
  -2  -3   1      725.89      874.95     23.75 o 
  -1  -3   1        1.77        0.28      4.56 o 
   0  -3   1       22.80       24.79      3.84 o 
   1  -3   1       36.34       49.29      6.75 o 
   2  -3   1      560.44      571.25     27.75 o 
   3  -3   1      635.18      629.98     29.51 o 
   4  -3   1        9.98       50.76     16.13 o 
   5  -3   1      385.46      302.09     28.65 o 
   6  -3   1      529.79      428.94     34.16 o 
   7  -3   1      294.25      354.74     39.09 o 
   8  -3   1       29.55       40.61     23.91 o 
   9  -3   1        9.03      -20.21     24.67 o 
  10  -3   1       27.96       13.95     32.92 o 
  11  -3   1      113.23      141.46     39.85 o 
 -11  -2   1       65.81       70.49     36.05 o 
  -9  -2   1        0.03      -23.91     15.94 o 
  -8  -2   1        2.87      -17.93     11.95 o 
  -7  -2   1      147.96      165.37     22.58 o 
  -6  -2   1      747.74      710.80     22.61 o 
  -5  -2   1     2887.11     2830.13     54.80 o 
  -4  -2   1     1693.17     1803.17     38.20 o 
  -3  -2   1       21.11       13.29      7.56 o 
  -2  -2   1      329.23      299.72     12.88 o 
  -1  -2   1     2308.64     2417.03     47.58 o 
   0  -2   1      201.21      166.54     11.86 o 
   1  -2   1     3259.15     3362.02    105.98 o 
   2  -2   1     4332.44     4533.09    119.64 o 
   3  -2   1      269.53      253.03     18.69 o 
   4  -2   1        3.34        3.13     11.39 o 
   5  -2   1     1457.04     1499.80     82.21 o 
   6  -2   1     2908.24     2843.25     96.96 o 
   7  -2   1        3.25       -6.36     17.08 o 
   8  -2   1        5.49      -17.93     20.11 o 
   9  -2   1        0.20       -4.46     22.30 o 
  10  -2   1       30.54        9.20     27.23 o 
  11  -2   1       87.68       68.88     36.91 o 
 -11  -1   1        2.12       11.86     30.93 o 
 -10  -1   1        0.66       25.81     26.57 o 
  -9  -1   1       34.92       19.64     27.04 o 
  -8  -1   1        4.38        1.99     12.52 o 
  -7  -1   1       19.19       20.87     12.81 o 
  -6  -1   1      607.15      570.02     28.46 o 
  -5  -1   1      459.32      370.11     21.63 o 
  -4  -1   1      489.87      517.02     15.96 o 
  -3  -1   1    20599.34    22024.87    330.41 o 
  -2  -1   1     6494.60     6903.48    107.86 o 
  -1  -1   1     1365.65     1727.73     33.82 o 
   0  -1   1    11966.96    12837.06    147.45 o 
   1  -1   1     7777.87     8283.73    204.84 o 
   2  -1   1      840.13      859.10     30.08 o 
   3  -1   1        0.08       -4.04      3.43 o 
   4  -1   1      109.94      101.77      7.68 o 
   5  -1   1     1009.98      934.23     25.11 o 
   6  -1   1     2442.42     2611.64     56.44 o 
   7  -1   1      122.81      138.14     27.80 o 
   8  -1   1      256.85      290.42     37.95 o 
   9  -1   1        1.14      -10.82     19.64 o 
  10  -1   1       52.05       71.54     33.97 o 
  11  -1   1       83.19       83.49     36.15 o 
 -11   0   1       20.13       24.29     29.98 o 
 -10   0   1       82.23      107.59     36.91 o 
  -9   0   1       54.92       48.39     29.98 o 
  -8   0   1       29.23       10.87     12.86 o 
  -7   0   1     1783.55     1691.49     45.61 o 
  -6   0   1      517.62      486.52     27.56 o 
  -5   0   1       23.94       36.91     10.91 o 
  -4   0   1      950.16      869.92     30.55 o 
  -3   0   1     1598.90     1555.31     44.21 o 
  -2   0   1     6179.54     6285.93    149.05 o 
  -1   0   1    24907.69    26945.21    623.53 o 
   1   0   1     4132.85     4313.83    109.77 o 
   2   0   1       56.49       65.94      9.20 o 
   3   0   1      417.08      382.02     24.38 o 
   4   0   1       64.00       69.52      7.37 o 
   5   0   1     1302.69     1258.82     23.46 o 
   6   0   1      292.39      239.84     19.78 o 
   7   0   1        3.35      -13.16      8.77 o 
   8   0   1      187.48      201.90     33.11 o 
   9   0   1      139.35      118.03     33.21 o 
  10   0   1      306.41      279.79     42.22 o 
  11   0   1       52.50       36.53     33.21 o 
 -11   1   1        7.71        4.17     27.23 o 
 -10   1   1        7.50       12.05     27.61 o 
  -9   1   1       88.05       86.91     30.83 o 
  -8   1   1      456.94      410.43     39.18 o 
  -7   1   1     2339.16     2257.97     54.62 o 
  -6   1   1       92.20       88.35     13.28 o 
  -5   1   1     1278.94     1337.31     33.69 o 
  -4   1   1      550.55      500.24     16.60 o 
  -3   1   1      917.68      989.46     23.40 o 
  -2   1   1     1018.48     1062.64     23.14 o 
  -1   1   1       55.14       49.00      3.65 o 
   0   1   1      667.17      686.93     13.71 o 
   1   1   1      847.64      900.31     18.92 o 
   2   1   1      980.84      975.04     30.46 o 
   3   1   1      976.70      888.71     30.55 o 
   4   1   1     4593.96     4563.16    116.51 o 
   5   1   1      490.14      447.17     15.29 o 
   6   1   1       10.35        8.00      6.33 o 
   7   1   1        5.76       -3.20      7.51 o 
   8   1   1        9.66        9.57     10.99 o 
   9   1   1      210.84      246.77     40.04 o 
  10   1   1      567.33      621.44     52.09 o 
  11   1   1       12.68        5.79     30.74 o 
 -11   2   1       32.31       11.01     29.41 o 
 -10   2   1       18.43       36.62     32.83 o 
  -9   2   1       30.37      -32.59     21.73 o 
  -8   2   1      343.37      323.05     35.58 o 
  -7   2   1     1628.60     1739.27     75.33 o 
  -6   2   1       17.49       16.79      9.20 o 
  -5   2   1      955.32      990.03     46.20 o 
  -4   2   1      184.28      167.03     15.61 o 
  -3   2   1        2.50       -0.66      4.15 o 
  -2   2   1     1913.07     2243.02     42.57 o 
  -1   2   1    19324.75    20841.96    347.64 o 
   0   2   1      146.16      119.15     10.39 o 
   1   2   1      588.07      731.38     23.34 o 
   2   2   1      126.66      120.21     14.23 o 
   3   2   1      591.03      571.06     25.90 o 
   4   2   1     3656.12     3891.63    105.03 o 
   5   2   1     1066.05     1080.64     41.94 o 
   6   2   1       10.56       -4.58      7.16 o 
   7   2   1      205.49      197.97     15.64 o 
   8   2   1        6.56       11.06      9.17 o 
   9   2   1      524.19      477.99     33.78 o 
  10   2   1       29.45       39.56     25.62 o 
  11   2   1        9.23       10.34     29.51 o 
 -11   3   1       35.54       26.19     35.67 o 
 -10   3   1      117.57       91.84     37.10 o 
  -9   3   1      320.21      315.46     44.12 o 
  -8   3   1      716.54      833.68     55.22 o 
  -7   3   1       40.55       10.34     20.40 o 
  -6   3   1        4.79        4.84     18.50 o 
  -5   3   1        7.78        1.87      6.96 o 
  -4   3   1     1182.06     1181.52     27.71 o 
  -3   3   1      642.89      772.46     19.52 o 
  -2   3   1      677.38      697.29     23.67 o 
  -1   3   1     2489.70     2592.82     49.36 o 
   0   3   1     6267.03     6509.59    114.44 o 
   1   3   1        1.94       -6.52      4.35 o 
   2   3   1     1145.87     1040.78     26.08 o 
   3   3   1     3478.47     3238.88     90.99 o 
   4   3   1      105.82      104.46     17.65 o 
   5   3   1      741.72      644.97     33.78 o 
   6   3   1       98.14       92.79     20.21 o 
   7   3   1       65.52      139.10     19.64 o 
   8   3   1       57.98       54.66     14.52 o 
   9   3   1      207.39      234.75     21.28 o 
  11   3   1        6.54        7.02     25.33 o 
 -10   4   1      157.18      223.91     42.31 o 
  -9   4   1      133.98      135.39     37.67 o 
  -8   4   1        7.91       14.61     25.81 o 
  -7   4   1      202.41      242.31     36.24 o 
  -6   4   1       72.83       83.40     22.77 o 
  -5   4   1      101.38      103.51     21.35 o 
  -4   4   1     1780.93     1767.97     72.72 o 
  -3   4   1     4669.05     4892.88     93.03 o 
  -2   4   1      392.50      451.46     15.66 o 
  -1   4   1        1.76        2.64      5.70 o 
   0   4   1      310.48      298.88     24.38 o 
   1   4   1       13.85       11.09      6.34 o 
   2   4   1      538.37      574.47     19.59 o 
   3   4   1     1521.85     1484.16     68.79 o 
   4   4   1       21.44        8.44     14.52 o 
   5   4   1      224.45      200.76     21.63 o 
   6   4   1       17.77      -12.52     16.13 o 
   7   4   1       65.14       70.35     14.42 o 
   8   4   1      398.08      495.77     24.95 o 
   9   4   1        0.08      -13.55     11.17 o 
  10   4   1       34.24       -7.12     18.88 o 
 -10   5   1        3.05        0.19     28.46 o 
  -9   5   1        1.52       -0.47     25.90 o 
  -8   5   1      304.50      284.44     42.03 o 
  -7   5   1       40.85       -0.57     22.58 o 
  -6   5   1      285.98      304.55     31.12 o 
  -5   5   1      432.70      448.38     33.59 o 
  -4   5   1      790.13      758.25     40.32 o 
  -3   5   1     1901.06     1898.56     42.64 o 
  -2   5   1       59.23       88.77     10.98 o 
  -1   5   1      169.89      194.38     12.60 o 
   0   5   1      900.98      987.83     27.47 o 
   1   5   1        3.03       -0.49      9.39 o 
   2   5   1     3715.82     3983.64     79.87 o 
   3   5   1      281.15      323.30     19.35 o 
   4   5   1      148.57      130.81     37.24 o 
   5   5   1       59.98       57.12     19.26 o 
   6   5   1       52.60       45.35     19.92 o 
   8   5   1      127.16      133.94     20.02 o 
   9   5   1       31.89        2.85     13.39 o 
  10   5   1       12.28        2.31     17.17 o 
  11   5   1        5.25      -24.10     22.87 o 
  -9   6   1      150.25      141.84     36.81 o 
  -8   6   1       59.04       11.76     26.38 o 
  -7   6   1       93.38       81.69     29.98 o 
  -6   6   1      810.42      881.21     53.79 o 
  -5   6   1       31.58       38.33     19.54 o 
  -4   6   1      356.66      313.28     29.60 o 
  -3   6   1      375.16      325.42     17.00 o 
  -2   6   1       29.72       21.07     12.19 o 
  -1   6   1      449.52      406.21     23.86 o 
   0   6   1      177.03      171.52     14.65 o 
   1   6   1       34.48       10.36      9.11 o 
   2   6   1       83.27      153.41     17.22 o 
   3   6   1      263.95      289.81     17.45 o 
   4   6   1      276.23      284.97     27.70 o 
   5   6   1       66.03       95.16     24.76 o 
   6   6   1      298.20      286.72     36.05 o 
   8   6   1       11.87      -18.59     12.39 o 
   9   6   1        0.72      -19.11     12.74 o 
  10   6   1        0.12      -16.39     16.46 o 
  -9   7   1        1.74      -23.43     36.62 o 
  -8   7   1       50.05       15.09     33.30 o 
  -7   7   1        2.25      -40.13     26.76 o 
  -6   7   1       67.25        3.61     23.43 o 
  -5   7   1      256.02      304.93     35.67 o 
  -4   7   1      660.60      652.94     41.18 o 
  -3   7   1        0.84       -1.99     17.27 o 
  -2   7   1       43.03       48.91     12.32 o 
  -1   7   1      160.93      159.40     18.79 o 
   0   7   1     1139.47     1126.73     33.98 o 
   1   7   1     1658.80     1758.81     46.22 o 
   2   7   1      167.77      159.38     17.32 o 
   3   7   1      108.74      105.85     15.35 o 
   4   7   1      188.16      181.74     19.60 o 
   5   7   1        0.55       -8.25     18.79 o 
   6   7   1      308.54      343.36     40.89 o 
   8   7   1       11.15      -11.70     13.03 o 
   9   7   1        0.31       18.73     25.33 o 
  10   7   1        1.84       11.52     16.74 o 
  -8   8   1        2.29      -25.05     28.08 o 
  -7   8   1       94.04       56.26     30.93 o 
  -6   8   1      308.01      404.93     48.01 o 
  -5   8   1      273.07      327.70     39.18 o 
  -4   8   1        2.95      -13.76     17.46 o 
  -3   8   1       93.22       70.30     24.10 o 
  -2   8   1        5.76      -10.25     16.03 o 
  -1   8   1      214.38      242.94     19.10 o 
   0   8   1      429.19      464.26     23.37 o 
   1   8   1      421.58      401.75     45.11 o 
   2   8   1      145.44      160.12     28.42 o 
   3   8   1       31.65       22.73     13.22 o 
   4   8   1       42.21       20.07     15.51 o 
   5   8   1       99.59       65.33     17.62 o 
   6   8   1      261.25      271.44     40.13 o 
   8   8   1        8.06       -5.52     14.22 o 
   9   8   1        4.58        5.16     19.97 o 
  -7   9   1      302.40      236.53     47.63 o 
  -6   9   1      499.00      461.29     45.16 o 
  -5   9   1       32.01       -3.13     23.53 o 
  -4   9   1       73.21       96.77     29.03 o 
  -3   9   1      341.75      294.69     31.69 o 
  -2   9   1       94.67       85.10     24.29 o 
  -1   9   1      195.49      280.36     33.02 o 
   0   9   1      497.72      478.88     25.29 o 
   1   9   1        4.68        1.49     13.75 o 
   2   9   1      153.51      206.20     22.82 o 
   3   9   1       11.00       -4.58     13.83 o 
   4   9   1      169.44      237.66     37.38 o 
   5   9   1      286.76      333.40     40.75 o 
   6   9   1      114.98      113.38     32.35 o 
   7   9   1        0.34       18.97     23.01 o 
   8   9   1        0.04       -7.27     15.75 o 
  -5  10   1        3.40      -35.48     25.33 o 
  -4  10   1      100.60      147.34     34.53 o 
  -3  10   1       16.40       21.35     24.10 o 
  -2  10   1      265.30      292.50     32.73 o 
  -1  10   1      305.51      303.32     30.83 o 
   0  10   1      119.83      143.36     26.85 o 
   1  10   1       26.13       23.78     16.59 o 
   2  10   1       43.97       51.12     18.03 o 
   3  10   1       34.44       48.33     17.27 o 
   4  10   1      422.44      459.10     90.99 o 
   5  10   1       76.34       98.89     44.59 o 
   7  10   1       16.37       45.88     17.88 o 
  -3  11   1       11.87       17.27     25.05 o 
  -2  11   1      306.03      321.35     34.82 o 
  -1  11   1      239.83      247.34     35.29 o 
   0  11   1       12.17      -23.72     21.44 o 
   1  11   1       14.96       -8.59     17.14 o 
   2  11   1       16.48       11.66     18.76 o 
   3  11   1       97.54      138.12     24.25 o 
   4  11   1      133.99      152.15     25.48 o 
   5  11   1       80.81       46.68     26.38 o 
  -4 -11   2        5.16       -8.87     14.05 o 
  -3 -11   2       15.83       -0.44     13.47 o 
  -2 -11   2       37.27       44.21     16.04 o 
  -1 -11   2      159.56      180.26     33.59 o 
   0 -11   2       12.03       40.51     26.66 o 
   1 -11   2       85.55       66.51     27.51 o 
   2 -11   2        0.54      -16.51     22.96 o 
  -6 -10   2        0.08       12.65     15.16 o 
  -5 -10   2       33.95       24.94     13.74 o 
  -4 -10   2        2.96      -12.89     13.85 o 
  -3 -10   2       75.99      107.85     16.47 o 
  -2 -10   2       65.99       56.59     21.66 o 
  -1 -10   2       61.22       63.16     25.02 o 
   0 -10   2      136.30      193.64     29.98 o 
   1 -10   2       93.58      121.35     28.75 o 
   2 -10   2        2.45       -1.61     21.63 o 
   3 -10   2      180.37      206.74     35.01 o 
   4 -10   2      224.71      231.31     38.33 o 
   5 -10   2       18.60        4.36     25.24 o 
  -8  -9   2        0.27      -14.03     13.53 o 
  -7  -9   2        5.60        7.44     13.36 o 
  -6  -9   2        0.12        3.12     21.49 o 
  -5  -9   2        2.47       -0.65     11.40 o 
  -4  -9   2       56.67       48.00     13.88 o 
  -3  -9   2      125.60      122.58     15.92 o 
  -2  -9   2      226.73      274.94     20.42 o 
  -1  -9   2       15.44       14.60     10.19 o 
   0  -9   2      160.19      166.32     22.12 o 
   1  -9   2       28.79       32.26     20.30 o 
   2  -9   2      298.94      284.44     30.08 o 
   3  -9   2      393.71      327.04     32.35 o 
   4  -9   2      149.22      169.54     33.40 o 
   5  -9   2        3.09       14.14     25.52 o 
   6  -9   2        4.41      -19.45     27.80 o 
  -9  -8   2        5.07      -30.08     20.87 o 
  -8  -8   2       37.65       11.69     14.72 o 
  -7  -8   2       62.25       53.97     16.29 o 
  -6  -8   2        3.40       -7.00     11.57 o 
  -5  -8   2       46.00       30.82     11.48 o 
  -4  -8   2       25.98       -3.31     10.83 o 
  -3  -8   2      428.80      428.96     21.68 o 
  -2  -8   2      211.62      213.09     27.99 o 
  -1  -8   2       19.77       28.27     17.08 o 
   0  -8   2       31.66       34.25     18.69 o 
   1  -8   2      235.36      240.04     27.61 o 
   2  -8   2     1041.68      959.96     49.72 o 
   3  -8   2       10.88      -11.67     14.99 o 
   4  -8   2      185.99      167.17     29.32 o 
   5  -8   2       35.76       52.09     25.62 o 
   6  -8   2       22.40      -13.85     27.32 o 
   7  -8   2       67.81       19.92     29.79 o 
  -9  -7   2       13.73      -15.46     20.87 o 
  -8  -7   2       13.92        2.29     12.45 o 
  -7  -7   2       17.76       -0.28     12.84 o 
  -6  -7   2       89.87       89.08     35.25 o 
  -5  -7   2        1.18      -13.67      9.11 o 
  -4  -7   2       25.85       13.99      9.03 o 
  -3  -7   2      372.51      394.82     35.91 o 
  -2  -7   2      195.41      159.01     23.43 o 
  -1  -7   2        3.21        4.19     14.42 o 
   0  -7   2      149.90      193.09     19.97 o 
   1  -7   2      376.44      389.18     30.83 o 
   2  -7   2      325.21      392.03     31.97 o 
   3  -7   2      281.96      272.39     29.98 o 
   4  -7   2     1719.99     1460.24     64.14 o 
   5  -7   2      392.30      295.06     33.11 o 
   6  -7   2      185.00      215.65     37.67 o 
   7  -7   2      265.74      363.95     44.59 o 
   8  -7   2      260.64      278.94     45.07 o 
 -10  -6   2        6.91      -15.28     22.01 o 
  -9  -6   2       19.24        7.78     22.58 o 
  -8  -6   2       11.27       -5.43     13.09 o 
  -7  -6   2       62.02       93.37     16.94 o 
  -6  -6   2       54.49       22.48     14.75 o 
  -5  -6   2      334.02      349.00     22.77 o 
  -4  -6   2       10.47        7.05      7.39 o 
  -3  -6   2      169.25      159.87     22.68 o 
  -2  -6   2       62.77       52.48     12.43 o 
  -1  -6   2      205.95      204.39     17.20 o 
   0  -6   2      148.78      132.98      9.10 o 
   1  -6   2     1279.05     1179.73     26.09 o 
   2  -6   2     2421.59     2298.00     79.22 o 
   3  -6   2       14.17       54.36     19.54 o 
   4  -6   2      494.13      469.07     34.44 o 
   5  -6   2       67.48       72.86     22.96 o 
   6  -6   2       16.09        7.87     23.05 o 
   7  -6   2      187.68      215.94     36.15 o 
   8  -6   2       24.24       18.41     32.73 o 
   9  -6   2       55.96       81.59     36.81 o 
 -10  -5   2       14.95       -4.93     21.73 o 
  -9  -5   2       40.75       56.93     24.19 o 
  -8  -5   2        2.07       -5.60     11.23 o 
  -7  -5   2       48.40       56.11     18.64 o 
  -6  -5   2       19.54       18.78     10.33 o 
  -5  -5   2      485.82      487.12     21.85 o 
  -4  -5   2      127.11      144.53     15.29 o 
  -3  -5   2        2.06       -1.04      9.49 o 
  -2  -5   2        9.87       -8.78      6.77 o 
  -1  -5   2      130.43      139.94     11.60 o 
   0  -5   2      381.01      324.74     11.32 o 
   1  -5   2     4525.71     4606.30     88.64 o 
   2  -5   2      336.04      365.65     25.62 o 
   3  -5   2       49.96       37.55      5.72 o 
   4  -5   2      100.67       88.52     19.07 o 
   5  -5   2      386.02      452.75     35.29 o 
   6  -5   2     1730.98     1924.18     79.32 o 
   7  -5   2      610.88      629.88     44.59 o 
   8  -5   2        9.75      -31.50     24.57 o 
   9  -5   2       69.15       57.02     33.78 o 
  10  -5   2        2.37      -23.53     26.28 o 
 -11  -4   2        1.47        7.87     21.73 o 
 -10  -4   2       51.52       13.95     21.35 o 
  -9  -4   2       16.83       40.99     20.78 o 
  -8  -4   2       62.44       12.62     17.84 o 
  -7  -4   2       12.34       18.34     11.07 o 
  -6  -4   2      259.17      273.73     20.83 o 
  -5  -4   2       45.90       50.36     13.61 o 
  -4  -4   2       12.95       23.91      8.31 o 
  -3  -4   2      709.42      735.63     22.82 o 
  -2  -4   2     1638.33     1687.75     57.12 o 
  -1  -4   2      353.90      343.22     10.05 o 
   0  -4   2      370.54      322.59     10.38 o 
   1  -4   2     2997.44     3044.03     60.52 o 
   2  -4   2      410.10      511.57     27.13 o 
   3  -4   2      606.70      586.45     25.47 o 
   4  -4   2        1.19        0.19     13.47 o 
   5  -4   2      879.30      912.99     44.78 o 
   6  -4   2      189.79      214.52     30.74 o 
   7  -4   2        0.48      -15.46     20.30 o 
   8  -4   2       16.80       39.66     24.76 o 
   9  -4   2        0.34      -24.29     26.47 o 
  10  -4   2       10.73      -42.27     28.18 o 
 -10  -3   2       40.48       34.16     19.83 o 
  -9  -3   2       30.77        9.58     18.41 o 
  -8  -3   2        0.08      -16.98     12.71 o 
  -7  -3   2       46.33       28.46     17.93 o 
  -6  -3   2     1283.71     1372.89     36.17 o 
  -5  -3   2      828.99      794.90     25.26 o 
  -4  -3   2     3911.22     4133.67     75.28 o 
  -3  -3   2       11.53        9.94      7.15 o 
  -2  -3   2      524.97      482.50     17.30 o 
  -1  -3   2      527.06      496.67     16.22 o 
   0  -3   2     1133.06     1068.11     24.59 o 
   1  -3   2       88.21      109.40      6.44 o 
   2  -3   2     4231.49     4554.16     61.79 o 
   3  -3   2      631.98      701.13     31.78 o 
   4  -3   2     6296.76     7077.86    189.85 o 
   5  -3   2      683.79      595.25     36.24 o 
   6  -3   2      384.53      307.40     30.74 o 
   7  -3   2       41.61       33.97     21.06 o 
   8  -3   2       31.22       45.83     23.72 o 
   9  -3   2       30.43        5.50     23.81 o 
  10  -3   2       98.69       94.59     36.62 o 
  11  -3   2       85.22       87.10     35.20 o 
 -11  -2   2       12.20       -3.23     29.60 o 
  -9  -2   2        0.31      -23.62     15.75 o 
  -8  -2   2        3.93      -18.22     13.00 o 
  -7  -2   2      112.02      131.97     20.21 o 
  -6  -2   2     1398.20     1365.46     51.99 o 
  -5  -2   2      244.87      263.27     13.72 o 
  -4  -2   2     7107.02     6585.60    109.00 o 
  -3  -2   2      992.07      876.31     22.39 o 
  -2  -2   2     1516.85     1707.47     36.82 o 
  -1  -2   2     6188.65     6620.69     88.60 o 
   0  -2   2      624.28      650.88     10.79 o 
   1  -2   2     2014.75     2206.01     71.01 o 
   2  -2   2     1970.88     2109.86     61.20 o 
   3  -2   2       10.96       30.74      9.49 o 
   4  -2   2     3706.53     4091.44    117.46 o 
   5  -2   2      583.39      571.06     33.59 o 
   6  -2   2      562.69      577.42     37.29 o 
   7  -2   2       19.24       -6.93     16.70 o 
   8  -2   2        4.62      -12.05     21.92 o 
   9  -2   2       62.18       30.36     25.43 o 
  10  -2   2       65.39       96.01     33.11 o 
  11  -2   2       47.86       18.50     29.41 o 
 -11  -1   2        1.10        5.60     27.89 o 
 -10  -1   2        0.15        7.78     30.55 o 
  -9  -1   2       56.10       71.75     17.62 o 
  -8  -1   2       10.36       16.70     14.14 o 
  -7  -1   2       73.87      103.23     18.03 o 
  -6  -1   2       32.75       18.12     11.76 o 
  -5  -1   2      185.27      148.39     15.94 o 
  -4  -1   2     1990.34     2056.92     61.48 o 
  -3  -1   2    19638.22    19970.01    462.33 o 
  -2  -1   2    95069.51    94866.69   2175.70 o 
  -1  -1   2     2889.83     2978.09     54.42 o 
   0  -1   2       87.47       84.05      4.45 o 
   1  -1   2    11973.16    12476.54    211.69 o 
   2  -1   2      890.70      995.25     32.83 o 
   3  -1   2     3332.90     3478.63     97.25 o 
   4  -1   2     1863.66     1665.55     60.15 o 
   5  -1   2     1708.53     1730.02     88.90 o 
   6  -1   2      242.20      175.82     33.40 o 
   7  -1   2     1220.96     1292.88     60.25 o 
   8  -1   2      117.18      111.57     26.09 o 
   9  -1   2        2.99      -28.32     18.88 o 
  10  -1   2       24.47      -23.81     26.47 o 
  11  -1   2        1.05       -4.93     28.56 o 
 -11   0   2        9.46        8.16     31.88 o 
 -10   0   2       48.98       67.93     32.64 o 
  -9   0   2      134.31      135.67     34.44 o 
  -8   0   2        8.42        7.14     11.02 o 
  -7   0   2      395.16      415.61     21.49 o 
  -6   0   2       10.38       23.15     10.72 o 
  -5   0   2     1373.49     1129.60     40.23 o 
  -4   0   2        0.78       -9.54      6.36 o 
  -3   0   2     1578.66     1735.95     49.81 o 
  -2   0   2     1836.57     1966.21     52.94 o 
  -1   0   2      307.79      316.60     13.28 o 
   0   0   2     4421.75     5347.60    136.53 o 
   1   0   2     1527.76     1610.00     45.61 o 
   2   0   2      750.86      765.51     18.60 o 
   3   0   2      314.87      312.74     18.69 o 
   4   0   2       42.08       41.35      6.84 o 
   5   0   2      157.70      151.91      7.79 o 
   6   0   2      140.81      149.31      9.76 o 
   7   0   2       21.49        3.55     10.21 o 
   8   0   2      437.34      428.56     39.28 o 
   9   0   2       66.01       38.42     27.80 o 
  10   0   2       12.47        5.98     24.86 o 
  11   0   2        0.80       -6.17     29.51 o 
 -11   1   2        5.58       25.62     34.72 o 
 -10   1   2       25.36       28.46     33.11 o 
  -9   1   2       95.30       88.71     31.31 o 
  -8   1   2      432.63      420.59     40.04 o 
  -7   1   2      112.72      129.81     15.72 o 
  -6   1   2      159.03      174.11     15.25 o 
  -5   1   2       52.94       57.80      9.73 o 
  -4   1   2       53.59       52.97      7.82 o 
  -3   1   2     2249.40     2060.18     42.49 o 
  -2   1   2     4541.46     4456.87     97.86 o 
  -1   1   2     3910.98     4315.33     75.71 o 
   0   1   2      114.07       98.64      4.10 o 
   1   1   2     1125.93     1098.19     22.13 o 
   2   1   2       33.36       46.96      9.30 o 
   3   1   2     3610.44     3546.38     91.46 o 
   4   1   2      183.65      160.63     14.61 o 
   5   1   2       60.90       75.33     13.09 o 
   6   1   2      121.78      140.88     11.91 o 
   7   1   2      943.11      927.55     33.31 o 
   8   1   2       82.13       96.92     16.51 o 
   9   1   2        0.44      -11.48     23.34 o 
  10   1   2        6.69       69.83     30.74 o 
  11   1   2        5.25       11.39     31.40 o 
 -11   2   2       99.64      159.39     43.64 o 
 -10   2   2       60.95       48.58     33.30 o 
  -9   2   2        9.47        0.85     24.29 o 
  -8   2   2      621.65      501.42     42.03 o 
  -7   2   2        3.87       23.05     19.07 o 
  -6   2   2      249.98      217.35     19.35 o 
  -5   2   2       83.49       73.09     10.03 o 
  -4   2   2      139.44      166.74     10.20 o 
  -3   2   2      345.56      316.20     23.62 o 
  -2   2   2       97.93       92.09      8.68 o 
  -1   2   2    13167.87    14377.37    241.49 o 
   0   2   2        7.59       17.61      5.41 o 
   1   2   2       65.81       68.64      8.85 o 
   2   2   2     3165.94     3403.87     89.66 o 
   3   2   2       94.58      101.99     14.52 o 
   4   2   2      174.99      174.10     19.07 o 
   5   2   2       73.94       95.26     15.75 o 
   6   2   2      656.51      590.41     31.02 o 
   7   2   2      186.23      219.12     16.58 o 
   8   2   2       40.51       16.47     16.75 o 
   9   2   2        1.62        5.03     22.20 o 
  10   2   2        7.20        5.69     23.15 o 
  11   2   2        3.82       13.38     29.41 o 
 -11   3   2       85.21      113.66     42.13 o 
 -10   3   2      294.70      337.47     48.29 o 
  -9   3   2       38.43       11.67     26.66 o 
  -8   3   2        4.62      -25.52     22.20 o 
  -7   3   2       12.94       21.73     22.39 o 
  -6   3   2        5.39       15.09     16.79 o 
  -5   3   2     1178.21     1140.15     29.73 o 
  -4   3   2     1012.72      928.63     24.39 o 
  -3   3   2     1325.13     1393.03     31.05 o 
  -2   3   2      556.02      599.40     16.73 o 
  -1   3   2    24174.85    25234.62    420.89 o 
   0   3   2      117.57      116.39      8.82 o 
   1   3   2      197.80      191.52      9.78 o 
   2   3   2      951.56      907.86     17.94 o 
   3   3   2      102.08       86.43     14.80 o 
   4   3   2      704.03      680.17     33.40 o 
   5   3   2      178.30      167.46     21.63 o 
   6   3   2       76.74       45.83     17.27 o 
   7   3   2       23.83        8.63     13.00 o 
   8   3   2        7.55       -2.23     10.77 o 
   9   3   2       69.91      104.39     40.23 o 
  11   3   2        2.85       40.32     29.13 o 
 -10   4   2        1.03      -27.23     31.02 o 
  -9   4   2       51.65        0.00     27.13 o 
  -8   4   2      102.89       72.86     28.08 o 
  -7   4   2       22.49      -16.89     21.73 o 
  -6   4   2       82.03      115.94     24.10 o 
  -5   4   2      989.61      949.62     46.77 o 
  -4   4   2     1831.59     2017.24     43.49 o 
  -3   4   2        9.98        3.50      6.44 o 
  -2   4   2      319.99      271.92     12.10 o 
  -1   4   2       24.82       25.90      9.35 o 
   0   4   2      301.67      300.46     15.75 o 
   1   4   2     3742.73     3765.11     95.73 o 
   2   4   2       16.34       16.29      4.28 o 
   3   4   2      110.21      127.43      7.69 o 
   4   4   2        8.34        3.23     14.42 o 
   6   4   2      224.39      210.34     28.18 o 
   7   4   2       84.43       77.70     21.63 o 
   8   4   2       34.01       33.03     14.24 o 
   9   4   2       65.41      106.21     18.53 o 
  10   4   2       51.15       45.92     16.17 o 
 -10   5   2       65.12       55.12     37.76 o 
  -9   5   2      287.43      261.48     42.13 o 
  -8   5   2        2.65       10.53     23.15 o 
  -7   5   2       17.73       15.75     20.87 o 
  -6   5   2      394.86      431.50     35.86 o 
  -5   5   2      699.99      725.14     43.17 o 
  -4   5   2      802.09      815.71     24.09 o 
  -3   5   2      593.30      566.07     19.88 o 
  -2   5   2     1972.01     1889.51     42.34 o 
  -1   5   2     2090.82     2321.56     49.87 o 
   0   5   2       26.74       70.59     10.28 o 
   1   5   2       13.43       13.15      8.09 o 
   2   5   2       96.59      102.23     22.06 o 
   3   5   2      932.84     1012.38     21.18 o 
   4   5   2       35.12       22.71      7.52 o 
   5   5   2       77.88       50.00     19.83 o 
   6   5   2      167.93      164.80     27.70 o 
   7   5   2        2.32      -19.07     16.51 o 
   9   5   2       32.48        5.71     14.26 o 
  10   5   2       19.49       10.17     14.86 o 
  11   5   2       22.81       11.45     17.59 o 
  -9   6   2       31.03        0.38     29.79 o 
  -8   6   2       22.72       33.30     25.33 o 
  -7   6   2      174.16      186.62     35.29 o 
  -6   6   2        9.83        3.98     20.40 o 
  -5   6   2      167.98      225.62     30.36 o 
  -4   6   2        1.56      -12.71     14.71 o 
  -3   6   2      137.87      143.35     14.29 o 
  -2   6   2        0.06       -1.90     13.09 o 
  -1   6   2      885.72      805.66     28.89 o 
   0   6   2      427.07      373.65     17.74 o 
   1   6   2       66.06       85.32     12.47 o 
   2   6   2      592.10      652.90     24.17 o 
   3   6   2      519.11      526.24     22.63 o 
   4   6   2      505.56      442.82     22.14 o 
   5   6   2      539.64      502.84     36.05 o 
   6   6   2      113.80       94.02     25.52 o 
   7   6   2        2.11      -22.49     19.73 o 
   9   6   2        2.50      -14.75     13.78 o 
  10   6   2        0.58      -18.02     14.77 o 
  -9   7   2        9.67      -23.72     30.55 o 
  -8   7   2        0.82      -39.56     26.38 o 
  -7   7   2      385.76      366.51     40.32 o 
  -6   7   2       99.12       62.33     26.19 o 
  -5   7   2       51.41       46.39     25.71 o 
  -4   7   2        7.61       11.86     19.64 o 
  -3   7   2       18.03        0.00     14.52 o 
  -2   7   2        4.96       -5.97     10.24 o 
  -1   7   2     1008.62      981.65     31.18 o 
   0   7   2      403.40      390.98     19.79 o 
   1   7   2        0.21        0.33     10.64 o 
   2   7   2      681.68      616.38     25.48 o 
   3   7   2       39.45       29.51     14.33 o 
   4   7   2       95.25      109.49     16.72 o 
   5   7   2       34.05       30.27     22.39 o 
   6   7   2        0.90      -10.06     22.30 o 
   7   7   2       11.34       -2.18     23.43 o 
   9   7   2       40.13       38.08     19.30 o 
  10   7   2        9.72      -24.42     16.28 o 
  -8   8   2      218.08      215.84     44.69 o 
  -7   8   2      257.17      280.45     47.63 o 
  -6   8   2      328.31      341.46     38.52 o 
  -5   8   2      184.80      204.17     33.11 o 
  -4   8   2       46.05       42.79     21.54 o 
  -3   8   2       80.47      116.13     24.57 o 
  -2   8   2      254.92      204.08     27.70 o 
  -1   8   2      556.48      556.38     24.59 o 
   0   8   2       22.26       10.91     11.94 o 
   1   8   2      789.08      846.60     30.86 o 
   2   8   2      131.38      153.53     18.45 o 
   3   8   2      206.31      190.90     20.63 o 
   4   8   2      402.87      399.24     25.06 o 
   5   8   2        7.73       -6.24     13.50 o 
   6   8   2        0.07       -7.59     22.49 o 
   7   8   2       20.63       -9.11     27.42 o 
   9   8   2      113.13      126.43     24.85 o 
  -7   9   2      115.36      116.13     37.86 o 
  -6   9   2        4.55      -23.53     29.79 o 
  -5   9   2      135.43      134.82     35.20 o 
  -4   9   2      112.13      117.74     31.31 o 
  -3   9   2        9.91       -3.70     18.22 o 
  -2   9   2      191.82      191.56     28.56 o 
  -1   9   2      132.36      162.62     20.26 o 
   0   9   2       57.78       55.68     16.70 o 
   1   9   2      435.18      500.52     41.75 o 
   2   9   2       12.45       13.79     15.48 o 
   3   9   2      294.85      336.07     36.48 o 
   4   9   2       20.27       21.86     16.02 o 
   5   9   2        1.70      -10.67     15.38 o 
   6   9   2        0.35        3.98     25.71 o 
   7   9   2        0.05      -36.01     24.00 o 
   8   9   2       15.96       12.69     15.65 o 
  -5  10   2        8.68       -9.77     27.32 o 
  -4  10   2       69.79      115.46     30.08 o 
  -3  10   2      544.80      594.59     45.16 o 
  -2  10   2      177.35      197.63     30.83 o 
  -1  10   2       23.68       52.85     24.48 o 
   0  10   2       15.18        6.20     14.02 o 
   1  10   2        9.03       -0.63     20.87 o 
   2  10   2       83.40       80.17     20.30 o 
   3  10   2      497.24      503.74     29.64 o 
   4  10   2       39.34       23.96     16.63 o 
   5  10   2       40.40       41.16     20.59 o 
   6  10   2       14.08        0.47     28.18 o 
  -3  11   2      187.44      210.63     37.95 o 
  -2  11   2       55.98       47.25     24.86 o 
  -1  11   2       53.91      103.70     26.00 o 
   0  11   2       17.08       34.53     24.48 o 
   1  11   2       22.77       21.51     18.93 o 
   2  11   2      134.11      149.49     23.17 o 
   3  11   2       90.21      104.12     51.04 o 
   4  11   2       26.45        5.42     18.89 o 
   5  11   2       39.33       61.48     22.51 o 
  -3 -11   3       44.10       31.76     15.58 o 
  -2 -11   3       29.60       20.71     15.47 o 
  -1 -11   3        9.19        3.61     22.20 o 
   0 -11   3      170.86      221.16     37.38 o 
   1 -11   3        6.02      -16.41     23.62 o 
   2 -11   3      220.64      272.20     38.42 o 
  -6 -10   3       15.12        9.74     15.57 o 
  -5 -10   3        9.87        8.39     14.04 o 
  -4 -10   3       56.68       30.83     14.62 o 
  -3 -10   3       27.26       29.21     14.02 o 
  -2 -10   3       92.28       97.28     16.41 o 
  -1 -10   3      127.88      129.57     24.12 o 
   0 -10   3      164.35      218.59     33.97 o 
   1 -10   3       42.88       27.70     20.59 o 
   2 -10   3      302.66      335.58     35.29 o 
   3 -10   3      167.35      165.08     31.12 o 
   4 -10   3        2.33      -13.19     20.40 o 
  -7  -9   3        9.77      -11.90     15.84 o 
  -6  -9   3        5.39        3.21     13.54 o 
  -5  -9   3       81.75       74.30     14.43 o 
  -4  -9   3      261.18      272.84     21.20 o 
  -3  -9   3       59.34       44.31     12.24 o 
  -2  -9   3        3.01        0.21     11.16 o 
  -1  -9   3      329.70      342.51     24.22 o 
   0  -9   3       36.11       34.35     19.92 o 
   1  -9   3      443.28      375.61     32.92 o 
   2  -9   3      137.16      181.78     30.46 o 
   3  -9   3        2.99       11.76     21.16 o 
   4  -9   3       44.63       17.08     22.30 o 
   5  -9   3        9.53        9.39     24.76 o 
   6  -9   3       41.56       33.78     26.57 o 
  -8  -8   3       29.52       11.67     22.20 o 
  -7  -8   3       32.36       18.82     14.54 o 
  -6  -8   3       12.64       -0.65     12.53 o 
  -5  -8   3      174.83      209.50     19.00 o 
  -4  -8   3      232.99      246.08     18.83 o 
  -3  -8   3        8.07       -6.07      8.74 o 
  -2  -8   3        1.22       -5.90      9.33 o 
  -1  -8   3       27.33       12.17     11.94 o 
   0  -8   3      439.92      436.71     18.72 o 
   1  -8   3      876.33      821.72     45.54 o 
   2  -8   3       31.41       41.37     18.88 o 
   3  -8   3       18.94        2.75     18.98 o 
   4  -8   3       97.14      114.04     26.38 o 
   5  -8   3        3.19       -6.36     20.59 o 
   6  -8   3      220.60      286.43     42.79 o 
   7  -8   3      120.57      119.92     35.67 o 
  -9  -7   3        1.80      -25.43     20.68 o 
  -8  -7   3       16.30        3.32     20.02 o 
  -7  -7   3       68.95       73.77     23.01 o 
  -6  -7   3       61.00       31.66     12.60 o 
  -5  -7   3      109.10      104.63     26.04 o 
  -4  -7   3        0.90      -10.68      7.96 o 
  -3  -7   3       18.38        3.81      7.91 o 
  -2  -7   3       54.66       28.28     12.12 o 
  -1  -7   3      473.64      439.33     17.69 o 
   0  -7   3     1713.16     1791.67     43.31 o 
   1  -7   3     2625.86     2764.45     49.46 o 
   2  -7   3       57.91       59.30     19.45 o 
   3  -7   3       52.15       58.35     21.63 o 
   4  -7   3        1.58       -7.97     17.27 o 
   5  -7   3      435.91      404.46     36.62 o 
   6  -7   3      489.48      507.11     44.59 o 
   7  -7   3      289.38      316.32     42.98 o 
   8  -7   3        3.84        2.18     28.56 o 
 -10  -6   3        0.63       -3.80     22.68 o 
  -9  -6   3        0.26      -21.25     18.41 o 
  -8  -6   3       14.39       -2.66     19.92 o 
  -7  -6   3       46.77       58.50     14.85 o 
  -6  -6   3      488.19      482.38     24.41 o 
  -5  -6   3       24.58        3.42     10.01 o 
  -4  -6   3       20.97        7.44      7.85 o 
  -3  -6   3       20.42        9.99      8.13 o 
  -2  -6   3        4.01      -11.03      7.35 o 
  -1  -6   3     1119.79     1088.39     26.24 o 
   0  -6   3     1644.27     1621.59     32.76 o 
   1  -6   3      353.46      334.69     11.30 o 
   2  -6   3      113.21      114.74      8.52 o 
   3  -6   3     2773.93     2391.92     82.92 o 
   4  -6   3       54.82       54.08     19.92 o 
   5  -6   3      483.45      511.48     40.51 o 
   6  -6   3      417.49      406.16     37.29 o 
   7  -6   3       10.54      -36.72     24.48 o 
   8  -6   3      103.81      134.34     38.05 o 
   9  -6   3       35.48       27.13     32.73 o 
 -10  -5   3        0.39       -2.37     21.06 o 
  -9  -5   3       16.07      -15.09     16.60 o 
  -8  -5   3       91.52       37.67     22.87 o 
  -7  -5   3       86.33      107.62     16.06 o 
  -6  -5   3      202.30      230.79     25.95 o 
  -5  -5   3       79.49       73.75     12.68 o 
  -4  -5   3      105.58       90.78     10.88 o 
  -3  -5   3       60.22       76.15      9.19 o 
  -2  -5   3       34.90       29.58      7.76 o 
  -1  -5   3     4845.00     4780.65     62.30 o 
   0  -5   3     2120.02     2091.32     31.48 o 
   1  -5   3      290.35      282.90      9.66 o 
   2  -5   3      777.38      708.87     25.46 o 
   3  -5   3       73.90       70.68     17.55 o 
   4  -5   3     1510.92     1446.96     58.82 o 
   5  -5   3     1509.83     1593.07     66.03 o 
   6  -5   3      274.27      285.67     31.97 o 
   7  -5   3       67.93       57.97     27.99 o 
   8  -5   3       52.81       25.33     28.37 o 
   9  -5   3       30.46       27.99     31.88 o 
  10  -5   3      182.64      179.51     41.37 o 
 -11  -4   3        4.36       -1.90     20.68 o 
 -10  -4   3       11.44       -4.93     19.92 o 
  -9  -4   3        0.25      -24.19     16.13 o 
  -8  -4   3        2.62        6.45     17.36 o 
  -7  -4   3        1.06      -17.17     15.09 o 
  -6  -4   3      641.19      659.18     25.38 o 
  -5  -4   3      410.15      408.68     18.73 o 
  -4  -4   3      303.08      285.28     14.99 o 
  -3  -4   3       78.93       74.95      9.26 o 
  -2  -4   3      412.09      391.34     13.32 o 
  -1  -4   3      117.37      110.89      6.38 o 
   0  -4   3      110.59       94.25      6.14 o 
   1  -4   3      805.49      779.36     16.93 o 
   2  -4   3      340.79      317.49     14.23 o 
   3  -4   3        0.47       -6.75      4.50 o 
   4  -4   3     1502.75     1483.29     55.98 o 
   5  -4   3      334.10      314.42     26.85 o 
   6  -4   3        1.94      -17.08     14.14 o 
   7  -4   3        8.58        4.46     18.41 o 
   8  -4   3       37.27       16.79     25.81 o 
   9  -4   3      163.43      225.71     41.65 o 
  10  -4   3       81.54       94.59     38.14 o 
 -10  -3   3        2.23       -9.58     16.98 o 
  -9  -3   3       49.42       67.46     24.10 o 
  -8  -3   3      472.92      500.38     36.15 o 
  -7  -3   3     1589.12     1521.91     61.95 o 
  -6  -3   3      813.15      819.45     40.80 o 
  -5  -3   3      173.62      229.03     24.86 o 
  -4  -3   3      444.14      412.57     28.56 o 
  -3  -3   3     1558.41     1471.94     33.64 o 
  -2  -3   3     5736.15     5576.24     79.17 o 
  -1  -3   3      127.26      107.70      5.62 o 
   0  -3   3      225.45      227.18      6.83 o 
   1  -3   3      666.44      650.84     17.93 o 
   2  -3   3      293.77      286.54     15.75 o 
   3  -3   3     4585.83     5028.53    136.62 o 
   4  -3   3     3339.03     3408.62    101.14 o 
   5  -3   3      537.88      489.75     31.02 o 
   6  -3   3       16.40       15.65     18.41 o 
   7  -3   3      111.97      120.87     27.42 o 
   8  -3   3      146.75      139.75     32.54 o 
   9  -3   3      167.75      170.49     33.97 o 
  10  -3   3       65.68       70.21     34.91 o 
 -11  -2   3        0.02      -17.36     29.70 o 
 -10  -2   3        4.94       17.74     18.31 o 
  -9  -2   3       29.20        4.93     17.74 o 
  -8  -2   3      600.82      617.45     37.76 o 
  -7  -2   3       78.22      107.21     20.02 o 
  -6  -2   3      687.29      660.62     34.44 o 
  -5  -2   3     4873.12     4621.32    126.00 o 
  -4  -2   3     1599.57     1556.06     53.04 o 
  -3  -2   3    11227.67    11484.48    275.24 o 
  -2  -2   3     7455.04     7275.52    129.20 o 
  -1  -2   3        4.06        5.71      4.45 o 
   0  -2   3       57.54       63.56      6.28 o 
   1  -2   3      254.71      271.48      8.53 o 
   2  -2   3      114.92       82.58     14.61 o 
   3  -2   3     3061.06     3124.08     88.90 o 
   4  -2   3     6363.23     7515.62    198.48 o 
   5  -2   3      147.74      188.23     23.72 o 
   6  -2   3      178.33      165.37     24.57 o 
   7  -2   3        0.97      -15.84     17.74 o 
   8  -2   3      304.22      326.85     36.72 o 
   9  -2   3       74.81       35.86     28.37 o 
  10  -2   3       39.10       40.99     27.04 o 
  11  -2   3        0.51       -5.50     26.85 o 
 -11  -1   3        0.02       -8.16     31.12 o 
 -10  -1   3       43.59       28.18     34.25 o 
  -9  -1   3      621.74      608.63     38.52 o 
  -8  -1   3      227.64      229.70     23.24 o 
  -7  -1   3        4.47       -2.85     10.53 o 
  -6  -1   3        0.11       -7.40     10.34 o 
  -5  -1   3      490.68      512.33     26.94 o 
  -4  -1   3     4729.36     5078.53    131.97 o 
  -3  -1   3    41258.30    42433.56    969.16 o 
  -2  -1   3       64.45       49.62     10.63 o 
  -1  -1   3      126.20      153.35      7.78 o 
   0  -1   3        9.51       13.38      2.83 o 
   1  -1   3     2180.69     2514.21     38.38 o 
   2  -1   3      704.21      660.12     20.59 o 
   3  -1   3     7853.46     8869.79    152.82 o 
   4  -1   3     1026.00     1131.96     29.03 o 
   5  -1   3        7.22       -0.73      3.89 o 
   6  -1   3     1706.71     1935.47     73.05 o 
   7  -1   3       12.22       24.10     18.88 o 
   8  -1   3      346.98      400.09     37.76 o 
   9  -1   3       65.68       55.50     27.61 o 
  10  -1   3        0.42      -21.44     26.38 o 
  11  -1   3        0.37      -12.52     30.17 o 
 -11   0   3       16.08       19.64     36.43 o 
 -10   0   3      337.37      419.92     55.60 o 
  -9   0   3      870.58      945.06     63.66 o 
  -8   0   3       28.89       40.62     22.58 o 
  -7   0   3       31.41       25.24     13.85 o 
  -6   0   3       37.06       33.40     12.90 o 
  -5   0   3        0.13       -7.59      8.06 o 
  -4   0   3      358.09      276.66     18.12 o 
  -3   0   3       28.44       62.05     12.33 o 
  -2   0   3    12863.51    13135.32    306.26 o 
  -1   0   3     4303.75     4488.97    109.30 o 
   0   0   3      138.67      182.01      6.77 o 
   1   0   3    15910.05    17032.30    237.43 o 
   2   0   3     1390.29     1206.41     33.35 o 
   3   0   3      193.37      198.89      9.34 o 
   4   0   3      189.88      188.59     25.85 o 
   5   0   3        2.26       -7.98      5.32 o 
   6   0   3     1181.67     1165.06     23.43 o 
   7   0   3     1440.18     1556.92     66.70 o 
   8   0   3      868.97      943.07     54.55 o 
   9   0   3        2.22      -12.24     18.69 o 
  10   0   3       23.49        0.47     23.72 o 
  11   0   3        0.07       37.95     30.08 o 
 -11   1   3        0.48      -27.61     27.04 o 
 -10   1   3      334.04      367.17     50.09 o 
  -9   1   3      458.12      518.78     49.43 o 
  -8   1   3       25.94       -3.89     22.77 o 
  -7   1   3        0.64      -15.25     10.17 o 
  -6   1   3        9.41        4.58      8.59 o 
  -5   1   3      315.94      254.17     29.79 o 
  -4   1   3     1515.03     1604.48     37.67 o 
  -3   1   3       21.19       11.91      5.93 o 
  -2   1   3     1633.30     1702.12     48.91 o 
  -1   1   3      476.33      473.43     12.96 o 
   0   1   3     1208.84     1285.59     25.61 o 
   1   1   3    13771.49    14672.81    248.39 o 
   2   1   3      391.54      409.77     17.17 o 
   3   1   3     1314.89     1210.81     38.71 o 
   4   1   3     1225.19     1259.39     41.56 o 
   5   1   3      239.07      242.88     17.27 o 
   6   1   3      365.20      362.26     19.21 o 
   7   1   3      832.15      719.21     19.96 o 
   8   1   3       19.24       -2.47     18.03 o 
   9   1   3       33.61       56.36     25.14 o 
  10   1   3        4.61        3.32     27.13 o 
  11   1   3       39.89       63.19     33.78 o 
 -11   2   3      156.49      118.41     39.37 o 
 -10   2   3      307.44      352.65     47.25 o 
  -9   2   3        8.17      -17.36     25.52 o 
  -8   2   3       39.43       51.33     27.13 o 
  -7   2   3       25.29        6.17     19.07 o 
  -6   2   3      338.31      334.06     56.55 o 
  -5   2   3     1113.00     1111.62     32.97 o 
  -4   2   3        2.36       -2.59      6.02 o 
  -3   2   3      166.28      144.21     15.56 o 
  -2   2   3     8973.93     9683.18    166.77 o 
  -1   2   3     2755.76     2967.95     54.68 o 
   0   2   3    12410.90    13426.50    225.73 o 
   1   2   3      248.48      237.17      6.84 o 
   2   2   3      717.62      662.32     22.72 o 
   3   2   3       87.07       46.96     12.62 o 
   4   2   3      290.81      234.82     17.46 o 
   5   2   3     1057.57     1182.92     44.78 o 
   6   2   3       87.54       57.59     15.09 o 
   7   2   3      650.32      561.76     31.78 o 
   8   2   3      184.65      166.64     15.74 o 
   9   2   3        0.57        8.63     20.49 o 
  10   2   3       23.04       13.09     23.81 o 
  11   2   3       40.32       66.22     32.26 o 
 -11   3   3       62.73       52.18     35.29 o 
 -10   3   3        0.67      -42.03     29.22 o 
  -9   3   3        9.57      -24.10     25.71 o 
  -8   3   3       70.43       51.33     25.24 o 
  -7   3   3      111.18      173.81     30.27 o 
  -6   3   3     1755.07     1767.92     72.30 o 
  -5   3   3     2350.20     2342.85     51.72 o 
  -4   3   3      383.16      353.09     14.75 o 
  -3   3   3       10.02       16.06      6.52 o 
  -2   3   3      476.64      441.70     18.69 o 
  -1   3   3     1514.12     1701.75     35.11 o 
   0   3   3     1601.24     1538.18     32.16 o 
   1   3   3        5.14        7.14      3.20 o 
   2   3   3      770.46      771.93     26.81 o 
   3   3   3     1062.13     1055.12     40.99 o 
   4   3   3       61.50       52.37     15.18 o 
   5   3   3      354.51      340.23     24.76 o 
   6   3   3      203.38      206.17     22.01 o 
   7   3   3       25.35       14.23     15.09 o 
   9   3   3        1.39       -6.83     12.01 o 
  11   3   3       35.88       72.30     32.26 o 
 -10   4   3       53.73       12.90     29.13 o 
  -9   4   3        1.61      -16.32     27.99 o 
  -8   4   3        2.63       -6.64     20.21 o 
  -7   4   3      213.32      202.56     34.53 o 
  -6   4   3     1765.76     1801.89     73.91 o 
  -5   4   3      387.22      371.68     16.39 o 
  -4   4   3      677.72      690.54     21.90 o 
  -3   4   3     3524.94     4011.76     76.47 o 
  -2   4   3      100.28      156.40     24.90 o 
  -1   4   3     4159.97     4106.59     76.37 o 
   0   4   3     2974.18     2949.64     57.77 o 
   1   4   3       79.08       67.60      8.30 o 
   2   4   3       78.21       69.14      5.62 o 
   3   4   3      227.05      223.91      9.18 o 
   4   4   3      594.14      588.42     32.92 o 
   5   4   3     1171.25     1034.81     46.58 o 
   6   4   3      438.21      373.81     31.12 o 
   7   4   3       66.50       43.55     19.73 o 
   8   4   3      136.25      134.06     27.04 o 
   9   4   3       59.43       59.71     17.11 o 
  10   4   3       40.99       58.18     17.14 o 
 -10   5   3       84.68       33.11     32.92 o 
  -9   5   3       10.58       23.34     28.56 o 
  -8   5   3      165.42      213.76     35.86 o 
  -7   5   3      427.10      458.63     39.85 o 
  -6   5   3      346.58      362.52     33.78 o 
  -5   5   3      117.49      124.76     26.00 o 
  -4   5   3        8.81        1.91      8.78 o 
  -3   5   3      674.10      708.45     22.36 o 
  -2   5   3        0.77        5.37      7.53 o 
  -1   5   3      270.55      356.44     15.54 o 
   0   5   3      341.07      444.20     17.41 o 
   1   5   3      901.20      929.11     26.89 o 
   2   5   3       86.59       78.17     14.75 o 
   3   5   3      250.87      227.32      9.80 o 
   4   5   3      540.78      517.17     18.30 o 
   5   5   3      820.10      790.41     42.31 o 
   6   5   3       44.70        5.69     20.30 o 
   7   5   3       33.17       23.43     22.30 o 
   8   5   3      169.48      221.54     35.67 o 
   9   5   3       16.58       -6.09     13.73 o 
  10   5   3       66.39       95.51     20.86 o 
  -9   6   3       20.14       14.61     28.94 o 
  -8   6   3       54.74       17.36     29.89 o 
  -7   6   3       10.61      -11.95     18.98 o 
  -6   6   3      197.56      235.48     33.30 o 
  -5   6   3        4.89       -9.96     17.36 o 
  -4   6   3       41.25       49.15     18.50 o 
  -3   6   3      395.96      365.41     19.26 o 
  -2   6   3     3821.43     3810.16     76.86 o 
  -1   6   3      975.97     1084.29     61.48 o 
   0   6   3      520.49      556.80     21.57 o 
   1   6   3       12.99       -7.75      7.90 o 
   2   6   3      203.20      225.19     16.46 o 
   3   6   3      798.79      790.13     27.88 o 
   4   6   3     1444.94     1450.64     62.67 o 
   5   6   3     1042.66     1116.60     53.61 o 
   6   6   3      104.01       86.81     25.14 o 
   7   6   3      176.71      238.52     37.29 o 
   8   6   3       50.30       26.28     25.43 o 
   9   6   3       19.58       27.45     16.70 o 
  10   6   3       82.67       88.98     22.87 o 
  -9   7   3        5.51      -31.21     30.93 o 
  -8   7   3      625.98      559.39     51.33 o 
  -7   7   3       14.82        7.50     28.94 o 
  -6   7   3        5.13       -7.87     24.48 o 
  -5   7   3       94.73      123.53     30.08 o 
  -4   7   3       21.39       10.25     17.27 o 
  -3   7   3      296.24      262.33     27.51 o 
  -2   7   3     1112.04     1141.30     34.72 o 
  -1   7   3      203.21      248.02     19.48 o 
   0   7   3      290.48      264.77     17.68 o 
   1   7   3     1199.04     1319.05     59.49 o 
   2   7   3       19.39       37.00     17.88 o 
   3   7   3      696.63      676.26     27.33 o 
   4   7   3      497.94      515.89     31.69 o 
   5   7   3       22.21        5.98     19.07 o 
   6   7   3       18.63      -16.60     21.44 o 
   7   7   3       13.70        5.31     24.57 o 
   8   7   3      104.86       47.91     29.22 o 
   9   7   3       86.53      101.99     29.32 o 
  10   7   3        5.97      -25.05     16.70 o 
  -8   8   3      365.84      364.70     54.17 o 
  -7   8   3      101.69       73.24     34.53 o 
  -6   8   3      108.15      160.06     36.43 o 
  -5   8   3       54.51       53.32     26.94 o 
  -4   8   3      460.10      442.41     39.18 o 
  -3   8   3      845.57      830.26     48.58 o 
  -2   8   3      289.19      272.97     20.85 o 
  -1   8   3        0.92      -22.36     31.50 o 
   0   8   3      551.30      551.55     25.09 o 
   1   8   3      112.78      130.60     16.83 o 
   2   8   3      556.52      624.19     27.27 o 
   3   8   3      864.31      808.87     32.07 o 
   4   8   3      256.00      266.90     23.90 o 
   5   8   3       11.25       -8.78     13.96 o 
   6   8   3       19.81       22.77     27.13 o 
   7   8   3        7.24       17.84     26.76 o 
   8   8   3      137.59      218.97     44.88 o 
   9   8   3       94.53      114.78     25.10 o 
  -7   9   3        2.20      -28.84     32.45 o 
  -6   9   3       92.30       92.88     32.92 o 
  -5   9   3        2.23      -12.81     23.24 o 
  -4   9   3      372.85      379.41     36.91 o 
  -3   9   3      224.30      255.12     35.10 o 
  -2   9   3       34.06      -10.15     16.22 o 
  -1   9   3       45.49       16.68     15.30 o 
   0   9   3      252.13      280.53     22.98 o 
   1   9   3       31.21       60.45     30.08 o 
   2   9   3      804.46      790.68     32.85 o 
   3   9   3      177.46      189.56     34.91 o 
   4   9   3       19.25      -10.95     14.85 o 
   5   9   3      114.80      144.43     21.87 o 
   6   9   3        7.63        0.95     24.95 o 
   7   9   3       21.12        1.14     25.90 o 
   8   9   3       32.21       26.76     34.82 o 
  -5  10   3       23.16       30.46     27.89 o 
  -4  10   3      717.25      593.83     46.11 o 
  -3  10   3      178.38      183.49     32.26 o 
  -2  10   3        1.37      -10.34     17.65 o 
  -1  10   3        0.62      -14.23     16.60 o 
   0  10   3        1.76       -4.73     13.54 o 
   1  10   3      343.82      359.79     23.78 o 
   2  10   3      630.24      716.08     33.71 o 
   3  10   3      241.44      290.53     27.94 o 
   4  10   3      150.14      117.14     21.25 o 
   5  10   3       35.71       47.37     21.05 o 
   6  10   3        6.46       23.43     29.51 o 
   7  10   3       23.22       31.12     30.74 o 
  -3  11   3       34.97       27.04     27.51 o 
  -2  11   3       96.34       74.38     26.19 o 
  -1  11   3        4.03       11.67     19.83 o 
   0  11   3      100.71      111.57     25.71 o 
   1  11   3      186.06      236.75     25.46 o 
   2  11   3        4.50       15.73     17.90 o 
   3  11   3        0.52      -17.17     17.70 o 
   4  11   3       25.27       -3.95     18.78 o 
   5  11   3       17.64       16.45     17.73 o 
   0  12   3       91.01      131.78     32.35 o 
   1  12   3       28.76       44.50     27.80 o 
   2  12   3       35.91       28.49     20.20 o 
  -3 -11   4        9.13       -9.98     12.79 o 
  -2 -11   4       28.65       33.78     29.51 o 
  -1 -11   4       52.06       53.79     27.13 o 
   0 -11   4       24.57       45.35     25.33 o 
   1 -11   4      138.73      150.19     31.31 o 
  -5 -10   4       74.10       72.94     17.07 o 
  -4 -10   4       49.41       43.85     14.57 o 
  -3 -10   4       14.63        7.99     13.05 o 
  -2 -10   4       53.13       53.49     15.40 o 
  -1 -10   4        3.01       26.28     24.38 o 
   0 -10   4      150.24      201.52     34.44 o 
   1 -10   4      330.43      313.66     32.83 o 
   2 -10   4      287.60      278.84     31.40 o 
   3 -10   4       17.66       22.11     24.00 o 
   4 -10   4        1.63      -18.88     22.58 o 
  -7  -9   4        0.01      -27.13     19.83 o 
  -6  -9   4       53.44       48.88     19.02 o 
  -5  -9   4      154.31      163.07     18.82 o 
  -4  -9   4      155.56      147.90     17.78 o 
  -3  -9   4        1.59       -7.38      9.74 o 
  -2  -9   4      294.54      320.02     22.10 o 
  -1  -9   4        0.49       -5.76     10.00 o 
   0  -9   4      121.77       96.58     26.09 o 
   1  -9   4       52.29       53.79     23.53 o 
   2  -9   4       13.61       22.96     18.03 o 
   3  -9   4       40.36       53.04     22.39 o 
   4  -9   4       79.96       66.22     24.57 o 
   5  -9   4       19.32       16.60     23.62 o 
   6  -9   4      201.93      163.00     34.63 o 
  -8  -8   4        0.18      -10.44     22.49 o 
  -7  -8   4        0.70      -15.09     19.26 o 
  -6  -8   4       64.12       31.39     15.17 o 
  -5  -8   4      275.03      252.83     34.41 o 
  -4  -8   4       23.45        8.76     10.68 o 
  -3  -8   4        0.13      -11.92      7.95 o 
  -2  -8   4      166.60      175.86     15.99 o 
  -1  -8   4      508.15      506.26     20.86 o 
   0  -8   4       27.93        4.45      9.70 o 
   1  -8   4       68.78       65.09     20.78 o 
   2  -8   4      771.20      707.59     42.13 o 
   3  -8   4       19.51        6.83     19.54 o 
   4  -8   4        1.42        2.94     19.64 o 
   5  -8   4      473.08      424.57     38.52 o 
   6  -8   4      485.02      485.29     45.45 o 
   7  -8   4       18.57      -15.56     26.57 o 
  -9  -7   4       23.38       46.30     25.43 o 
  -8  -7   4       62.35       57.78     24.57 o 
  -7  -7   4       76.92       96.68     27.99 o 
  -6  -7   4       55.94       55.38     16.22 o 
  -5  -7   4      119.09      104.87     16.54 o 
  -4  -7   4       93.58       88.33     12.54 o 
  -3  -7   4      182.79      201.73     16.01 o 
  -2  -7   4      216.17      229.89     30.32 o 
  -1  -7   4     1277.91     1321.74     31.67 o 
   0  -7   4     4340.18     4364.44     71.00 o 
   1  -7   4       52.41       52.97     10.57 o 
   2  -7   4      192.83      190.89     27.04 o 
   3  -7   4      143.54      115.41     15.71 o 
   4  -7   4      111.68       75.05     24.95 o 
   5  -7   4     1123.17     1047.62     55.60 o 
   6  -7   4      232.50      275.43     39.56 o 
   7  -7   4       36.84       35.29     27.99 o 
   8  -7   4      166.33      138.04     40.51 o 
 -10  -6   4        3.61       -6.36     21.73 o 
  -9  -6   4       17.02        1.33     20.40 o 
  -8  -6   4       35.69       27.23     21.44 o 
  -7  -6   4      321.41      346.01     40.89 o 
  -6  -6   4       40.79       31.58     12.21 o 
  -5  -6   4       10.46       10.97     10.59 o 
  -4  -6   4      227.30      255.33     16.45 o 
  -3  -6   4        8.93        5.16      7.33 o 
  -2  -6   4      534.26      526.52     18.64 o 
  -1  -6   4     2358.41     2319.77     43.22 o 
   0  -6   4      370.93      353.19     11.60 o 
   1  -6   4       32.29       24.42      6.03 o 
   2  -6   4      815.92      797.91     21.27 o 
   3  -6   4      156.53      208.83     22.72 o 
   4  -6   4     1759.26     1708.06     68.97 o 
   5  -6   4     1318.34     1277.41     59.01 o 
   6  -6   4       36.01       25.14     24.38 o 
   7  -6   4      133.41      111.29     34.16 o 
   8  -6   4       57.45       23.24     34.06 o 
   9  -6   4      114.44       74.19     35.39 o 
 -10  -5   4        0.14      -18.22     20.21 o 
  -9  -5   4        0.03      -22.77     15.18 o 
  -8  -5   4       73.35       79.13     25.52 o 
  -7  -5   4       11.62       17.08     17.17 o 
  -6  -5   4       63.34       39.47     19.35 o 
  -5  -5   4      217.08      273.77     20.48 o 
  -4  -5   4      390.79      353.29     15.25 o 
  -3  -5   4       13.13       13.14      6.81 o 
  -2  -5   4     2102.40     2085.94     39.03 o 
  -1  -5   4     2300.59     2260.34     40.30 o 
   0  -5   4        0.04       -6.15      4.10 o 
   1  -5   4      430.93      479.66     14.75 o 
   2  -5   4       23.86       19.98      6.04 o 
   3  -5   4      376.38      398.01     29.41 o 
   4  -5   4     1438.19     1468.21     59.20 o 
   5  -5   4      292.85      311.00     31.40 o 
   6  -5   4        0.68       -8.35     19.73 o 
   7  -5   4        9.43      -23.81     19.16 o 
   8  -5   4       32.74        8.54     25.71 o 
   9  -5   4      511.82      575.42     50.85 o 
 -11  -4   4        2.02       -2.47     20.87 o 
 -10  -4   4        5.35        1.33     18.50 o 
  -9  -4   4        4.84      -11.57     16.32 o 
  -8  -4   4      371.83      427.70     36.62 o 
  -7  -4   4     1009.38      980.64     50.28 o 
  -6  -4   4      566.42      481.21     32.83 o 
  -5  -4   4        0.17       -2.47     11.39 o 
  -4  -4   4        0.07       -6.19      5.78 o 
  -3  -4   4      127.56      122.97     10.15 o 
  -2  -4   4     2147.98     1988.64     35.83 o 
  -1  -4   4      169.37      151.48      7.29 o 
   0  -4   4     1608.08     1584.23     29.60 o 
   1  -4   4       63.66       65.79      8.76 o 
   2  -4   4     1588.91     1739.02     32.02 o 
   3  -4   4     1235.14     1096.59     38.33 o 
   4  -4   4      689.68      653.41     34.63 o 
   5  -4   4      300.15      303.98     27.23 o 
   6  -4   4       46.10       34.72     18.12 o 
   7  -4   4        2.98      -14.33     19.64 o 
   8  -4   4      479.64      483.11     42.31 o 
   9  -4   4      362.98      375.90     39.56 o 
  10  -4   4       62.75       34.25     35.58 o 
 -10  -3   4       29.49       25.05     20.59 o 
  -9  -3   4      214.05      206.55     31.88 o 
  -8  -3   4      490.66      596.58     40.23 o 
  -7  -3   4       31.00        1.14     14.99 o 
  -6  -3   4      620.98      541.27     34.06 o 
  -5  -3   4      822.62      709.48     36.53 o 
  -4  -3   4        3.66       -3.70      9.20 o 
  -3  -3   4     2988.39     3200.84     92.03 o 
  -2  -3   4     2388.43     2262.96     73.77 o 
  -1  -3   4       25.32       25.39      4.48 o 
   0  -3   4      775.43      742.72     16.37 o 
   1  -3   4      550.75      608.77     14.85 o 
   2  -3   4     4313.14     4754.68     72.17 o 
   3  -3   4     2559.23     2584.05     77.99 o 
   4  -3   4      115.72      138.99     19.26 o 
   5  -3   4       64.90       41.65     16.79 o 
   6  -3   4       49.08       61.01     19.07 o 
   7  -3   4      119.03      103.13     26.00 o 
   8  -3   4      582.65      653.22     46.87 o 
   9  -3   4      213.54      255.41     40.51 o 
  10  -3   4        9.48       -3.23     30.93 o 
 -10  -2   4        8.78       11.67     18.79 o 
  -9  -2   4      120.27      100.09     24.29 o 
  -8  -2   4        5.22        6.64     14.33 o 
  -7  -2   4        2.33       18.69     15.56 o 
  -6  -2   4      799.85      855.21     41.75 o 
  -5  -2   4     4307.39     4143.05    116.70 o 
  -4  -2   4     6150.57     5989.63    155.69 o 
  -3  -2   4     8342.00     8304.23    205.31 o 
  -2  -2   4        6.45        7.45      5.37 o 
  -1  -2   4      114.11      114.81      6.52 o 
   0  -2   4        1.53        1.59      3.03 o 
   1  -2   4     2804.41     2800.87     44.02 o 
   2  -2   4     2770.24     2604.46     49.44 o 
   3  -2   4     8892.48    10195.30    257.87 o 
   4  -2   4      632.56      707.30     33.49 o 
   5  -2   4     1947.15     2187.09     74.29 o 
   6  -2   4      175.05      146.96     25.43 o 
   7  -2   4      430.87      428.08     34.53 o 
   8  -2   4      285.13      353.03     34.72 o 
   9  -2   4        5.45       -8.54     21.73 o 
  10  -2   4        3.08      -16.41     27.70 o 
  11  -2   4        0.02        0.00     32.07 o 
 -11  -1   4       12.26      -24.29     33.40 o 
 -10  -1   4       74.13       71.54     32.35 o 
  -9  -1   4      412.31      428.27     33.11 o 
  -8  -1   4       26.12       18.31     15.46 o 
  -7  -1   4      225.74      209.58     25.24 o 
  -6  -1   4        0.11        0.00     11.39 o 
  -5  -1   4     1336.04     1375.42     50.28 o 
  -4  -1   4    16687.87    16800.77    396.96 o 
  -3  -1   4     4926.99     4613.64    120.02 o 
  -2  -1   4        1.43        0.00      7.40 o 
  -1  -1   4      623.13      557.05     12.71 o 
   0  -1   4      485.60      482.43     15.29 o 
   1  -1   4      796.75      927.04     17.40 o 
   2  -1   4     3372.57     3390.31     51.25 o 
   3  -1   4      312.33      291.19      9.84 o 
   4  -1   4      128.11      141.17      8.04 o 
   5  -1   4      639.73      769.26     37.29 o 
   6  -1   4      603.48      603.60     36.24 o 
   7  -1   4     1803.46     1923.61     76.38 o 
   8  -1   4      182.23      169.83     31.02 o 
   9  -1   4        0.55      -24.10     18.50 o 
  10  -1   4        0.04      -15.09     21.25 o 
  11  -1   4       13.62       32.83     33.21 o 
 -11   0   4       53.40       49.90     32.35 o 
 -10   0   4      173.08      185.58     44.21 o 
  -9   0   4      332.14      417.46     50.76 o 
  -8   0   4       34.75       16.77     21.44 o 
  -7   0   4      137.57      179.32     22.20 o 
  -6   0   4      101.61      101.14     16.98 o 
  -5   0   4       11.16      -10.25      7.87 o 
  -4   0   4      971.43      917.93     35.86 o 
  -3   0   4     4952.16     5089.73    128.94 o 
  -2   0   4     4278.01     4420.09    111.57 o 
  -1   0   4      389.44      361.19     16.51 o 
   1   0   4    19306.29    20279.82    282.46 o 
   2   0   4       67.35       68.71      4.92 o 
   3   0   4      194.31      193.59      8.98 o 
   4   0   4     1041.85     1241.01     29.46 o 
   5   0   4     1280.43     1476.80     34.94 o 
   6   0   4     1772.96     1804.26     95.54 o 
   7   0   4      813.69      823.34     47.25 o 
   8   0   4        6.44        6.07     19.73 o 
   9   0   4        1.39       -5.31     22.30 o 
  10   0   4        8.14       -4.46     26.28 o 
  11   0   4        3.79       -7.59     27.51 o 
 -11   1   4       36.44      -17.74     31.21 o 
 -10   1   4      409.78      497.82     58.06 o 
  -9   1   4       33.50       27.42     25.90 o 
  -8   1   4       52.90       46.68     26.19 o 
  -7   1   4        0.65      -10.50      8.88 o 
  -6   1   4      180.07      196.26     17.65 o 
  -5   1   4     1007.55      923.59     28.54 o 
  -4   1   4      817.66      759.14     23.78 o 
  -3   1   4       22.55        4.89      5.90 o 
  -2   1   4       99.21      105.22     10.34 o 
  -1   1   4       47.30       17.11     12.33 o 
   0   1   4    16684.29    18466.86    316.71 o 
   1   1   4     5066.27     5328.39     93.91 o 
   2   1   4       13.89        1.42      4.41 o 
   3   1   4      256.67      266.79     15.46 o 
   4   1   4     1267.42     1238.63     30.73 o 
   5   1   4     1196.00     1018.63     33.11 o 
   6   1   4     1019.24     1042.86     30.84 o 
   7   1   4      270.05      252.38     23.05 o 
   8   1   4       84.31      107.02     26.00 o 
   9   1   4        3.90       -1.99     21.63 o 
  10   1   4       33.89       40.99     27.89 o 
  11   1   4       99.63      120.02     37.48 o 
 -11   2   4       41.89      100.57     37.38 o 
 -10   2   4       26.02       -8.92     27.42 o 
  -9   2   4        2.70      -26.85     21.63 o 
  -8   2   4        0.36       -3.32     20.59 o 
  -7   2   4      461.96      452.06     23.25 o 
  -6   2   4     1109.65     1018.66     32.23 o 
  -5   2   4     2336.34     2353.41     53.68 o 
  -4   2   4      436.50      459.42     17.81 o 
  -3   2   4      618.57      574.33     26.19 o 
  -2   2   4       12.37       17.10      5.67 o 
  -1   2   4      278.22      287.62     11.24 o 
   0   2   4    33963.73    36875.94    508.88 o 
   1   2   4      308.40      322.51      8.29 o 
   2   2   4     4221.20     4413.31     80.63 o 
   3   2   4       69.61       54.77      7.60 o 
   4   2   4        5.91       -9.96      9.20 o 
   5   2   4      828.71      684.15     32.64 o 
   6   2   4      796.03      792.98     36.81 o 
   7   2   4      171.05      226.85     26.57 o 
   8   2   4       27.19       21.82     19.92 o 
   9   2   4       29.63        1.04     20.21 o 
  10   2   4      248.52      316.03     43.17 o 
  11   2   4      141.71      153.13     38.42 o 
 -11   3   4        0.33      -16.13     33.40 o 
 -10   3   4        0.33      -34.44     22.96 o 
  -9   3   4        6.13        6.36     23.91 o 
  -8   3   4       13.76       34.72     25.71 o 
  -7   3   4      589.08      586.05     43.17 o 
  -6   3   4     1988.51     1880.83     46.80 o 
  -5   3   4      331.11      267.46     15.04 o 
  -4   3   4       63.12       78.96     14.42 o 
  -3   3   4      274.20      298.43     13.55 o 
  -2   3   4     4208.75     4695.75     86.08 o 
  -1   3   4     4169.53     4353.01     79.04 o 
   0   3   4     4459.80     4680.43     83.99 o 
   1   3   4      482.35      518.39     11.75 o 
   2   3   4      276.01      269.69      8.83 o 
   3   3   4      205.98      182.67     11.29 o 
   4   3   4      914.79      852.75     37.95 o 
   5   3   4     1449.99     1452.27     54.93 o 
   6   3   4      147.14      228.84     26.57 o 
   7   3   4        7.99       14.52     15.75 o 
   8   3   4       86.76       79.89     21.06 o 
   9   3   4       84.45      110.82     18.63 o 
  10   3   4      362.47      408.25     42.31 o 
  11   3   4       58.53       74.67     32.45 o 
 -10   4   4        1.33      -13.47     30.93 o 
  -9   4   4        4.48       -2.47     24.95 o 
  -8   4   4       67.30       91.46     31.31 o 
  -7   4   4      764.79      771.63     49.34 o 
  -6   4   4      764.81      798.76     47.06 o 
  -5   4   4        0.13       -1.71     10.82 o 
  -4   4   4      171.19      168.26     26.38 o 
  -3   4   4     2348.11     2629.75     54.60 o 
  -2   4   4      202.14      128.32     10.35 o 
  -1   4   4     5982.34     5650.00    102.13 o 
   0   4   4      110.30      114.85      9.00 o 
   1   4   4       62.07      100.04      8.78 o 
   2   4   4       82.97       61.56      9.46 o 
   3   4   4      858.40      792.58     28.02 o 
   4   4   4     3918.48     4178.88     82.87 o 
   5   4   4      393.21      377.99     28.46 o 
   6   4   4        6.65      -25.33     16.89 o 
   7   4   4        7.88       18.69     17.27 o 
   8   4   4       68.35       56.55     22.01 o 
  11   4   4       18.92       56.55     30.08 o 
 -10   5   4       94.20       71.82     39.09 o 
  -9   5   4      245.45      261.76     44.31 o 
  -8   5   4       79.75       69.16     31.78 o 
  -7   5   4      434.62      477.89     42.50 o 
  -6   5   4       42.82       90.89     24.48 o 
  -5   5   4        3.22        6.26     17.74 o 
  -4   5   4       17.61       27.07     10.14 o 
  -3   5   4        1.06       -4.68      8.04 o 
  -2   5   4     4060.45     3925.03     76.41 o 
  -1   5   4      425.50      310.93     14.58 o 
   0   5   4     4305.78     4800.74     90.74 o 
   1   5   4      513.13      501.42     18.99 o 
   2   5   4      126.38      121.11     19.11 o 
   3   5   4     2437.75     2548.84     47.85 o 
   4   5   4     3019.33     3092.31     64.55 o 
   5   5   4        0.29      -14.30      9.54 o 
   6   5   4      246.91      186.53     30.65 o 
   7   5   4        0.91      -16.22     16.79 o 
   8   5   4        3.97       -5.22     18.79 o 
   9   5   4      214.85      190.80     33.11 o 
  10   5   4       33.81        8.32     17.07 o 
  -9   6   4       41.58       13.28     32.54 o 
  -8   6   4       29.36        2.94     24.00 o 
  -7   6   4      281.09      304.74     40.32 o 
  -6   6   4       12.03       15.65     22.87 o 
  -5   6   4       29.97       -1.90     19.26 o 
  -4   6   4       66.63       57.21     21.82 o 
  -3   6   4     1638.25     1774.95     92.12 o 
  -2   6   4     5408.66     5585.75    106.04 o 
  -1   6   4       80.88       93.17     12.65 o 
   0   6   4      312.95      315.29     16.26 o 
   1   6   4        0.22      -10.26      6.84 o 
   2   6   4      302.64      254.73     23.62 o 
   3   6   4     2399.99     2439.12     57.20 o 
   4   6   4      771.88      698.93     27.54 o 
   5   6   4        7.66      -24.05     16.03 o 
   6   6   4        0.74      -16.98     20.21 o 
   7   6   4       49.19       40.61     23.24 o 
   8   6   4      404.86      412.43     39.37 o 
   9   6   4      138.12      103.79     31.97 o 
  10   6   4       44.07       27.66     19.18 o 
  -9   7   4      384.99      354.27     52.66 o 
  -8   7   4      323.26      474.48     53.70 o 
  -7   7   4       18.63       37.57     25.71 o 
  -6   7   4       50.88        9.01     23.24 o 
  -5   7   4       17.69        5.12     20.40 o 
  -4   7   4      528.71      539.28     38.24 o 
  -3   7   4     3048.79     3068.59     67.94 o 
  -2   7   4      341.99      300.60     18.79 o 
  -1   7   4      314.41      304.61     17.91 o 
   0   7   4      798.82      833.23     68.97 o 
   1   7   4        7.11       -3.30      8.78 o 
   2   7   4     1689.84     1665.99     44.39 o 
   3   7   4      335.54      324.03     19.19 o 
   4   7   4        9.27        4.54     10.92 o 
   5   7   4       27.92      -15.65     19.83 o 
   6   7   4       29.99       -6.17     21.92 o 
   7   7   4      474.84      576.09     43.83 o 
   9   7   4        0.12      -30.31     20.21 o 
  10   7   4        2.29       -5.29     19.17 o 
  -8   8   4       43.46       66.98     35.48 o 
  -7   8   4       85.42       80.55     32.83 o 
  -6   8   4      114.98       70.68     29.79 o 
  -5   8   4        9.75        2.85     24.38 o 
  -4   8   4     1044.75      987.95     55.03 o 
  -3   8   4     1942.41     1862.89     75.33 o 
  -2   8   4       45.68       62.30     28.65 o 
  -1   8   4      423.78      419.13     22.66 o 
   0   8   4      135.46      159.52     17.82 o 
   1   8   4      389.64      423.19     22.77 o 
   2   8   4     1491.37     1444.62     42.78 o 
   3   8   4      118.99      154.85     18.93 o 
   4   8   4       27.05       18.86     13.33 o 
   5   8   4        7.51      -10.06     19.64 o 
   6   8   4       29.39       25.90     24.38 o 
   7   8   4      426.28      411.00     40.42 o 
   8   8   4      254.15      264.51     43.64 o 
   9   8   4        5.40        2.85     31.40 o 
  -7   9   4       53.34       27.89     35.48 o 
  -6   9   4        5.14      -35.01     23.34 o 
  -5   9   4      308.82      361.19     43.64 o 
  -4   9   4      873.35      856.07     53.98 o 
  -3   9   4      219.45      185.10     32.16 o 
  -2   9   4       84.70       93.64     24.00 o 
  -1   9   4       87.75       71.88     17.53 o 
   0   9   4       90.29      153.60     35.58 o 
   1   9   4     1691.37     1647.98     74.95 o 
   2   9   4      381.21      365.86     24.48 o 
   3   9   4       31.93        6.86     15.99 o 
   4   9   4      145.21      142.09     20.57 o 
   5   9   4        0.30      -18.07     12.05 o 
   6   9   4      149.66      170.21     35.86 o 
   7   9   4      123.40      117.74     36.62 o 
   8   9   4       34.46       52.85     33.30 o 
  -5  10   4      678.11      676.18     51.61 o 
  -4  10   4      334.86      367.83     40.61 o 
  -3  10   4       18.82        6.26     22.39 o 
  -2  10   4       10.58       11.95     18.69 o 
  -1  10   4       99.60       81.02     22.68 o 
   0  10   4      536.73      544.93     28.61 o 
   1  10   4      891.83      954.56     68.26 o 
   2  10   4      191.52      217.69     35.63 o 
   3  10   4      111.04      119.93     21.57 o 
   4  10   4       48.53       23.54     17.56 o 
   5  10   4       52.01       52.37     31.88 o 
   6  10   4      133.63       95.64     32.73 o 
   7  10   4       15.61       11.57     27.80 o 
  -4  11   4       21.72       33.21     30.17 o 
  -3  11   4       85.75       73.53     28.65 o 
  -2  11   4        9.39       25.33     21.82 o 
  -1  11   4       57.93       46.20     24.19 o 
   0  11   4      259.41      305.69     37.76 o 
   1  11   4        3.42       16.06     17.99 o 
   2  11   4       11.98       32.37     18.44 o 
   3  11   4        5.19       10.40     17.86 o 
   4  11   4        0.69      -11.59     17.73 o 
   5  11   4      131.32      112.26     30.08 o 
   0  12   4      119.22      170.97     31.50 o 
   1  12   4       45.91       32.45     25.24 o 
   2  12   4       28.41       29.82     18.52 o 
  -5 -10   5       48.73       21.14     18.20 o 
  -4 -10   5       62.23       48.26     20.07 o 
  -3 -10   5      179.56      133.44     39.94 o 
  -2 -10   5       50.23       26.48     19.38 o 
  -1 -10   5      121.78      105.98     30.65 o 
   0 -10   5       80.02       86.62     26.57 o 
   1 -10   5      122.77       99.53     28.18 o 
   2 -10   5        8.01        5.88     20.30 o 
   3 -10   5        2.40       -2.47     22.87 o 
  -7  -9   5        3.16      -23.91     23.43 o 
  -6  -9   5       71.32       63.38     27.23 o 
  -5  -9   5       93.49      122.22     21.97 o 
  -4  -9   5        8.85       15.54     16.63 o 
  -3  -9   5       17.70       20.92     15.20 o 
  -2  -9   5        0.57        1.32     13.69 o 
  -1  -9   5      477.89      449.63     27.26 o 
   0  -9   5       53.49       79.32     23.91 o 
   1  -9   5        7.09        7.21     17.08 o 
   2  -9   5       15.09       11.10     18.79 o 
   3  -9   5       72.42       95.16     25.62 o 
   4  -9   5       46.42       36.24     24.38 o 
   5  -9   5      220.92      270.30     38.05 o 
  -8  -8   5        1.61      -17.74     20.68 o 
  -7  -8   5        9.49       -6.36     20.21 o 
  -6  -8   5       52.17       35.77     22.77 o 
  -5  -8   5       68.31       66.51     18.68 o 
  -4  -8   5       27.33        7.06     15.56 o 
  -3  -8   5        9.92        3.85      8.85 o 
  -2  -8   5      615.30      581.11     29.23 o 
  -1  -8   5     1175.08     1290.64     42.99 o 
   0  -8   5       82.91       71.33     16.51 o 
   1  -8   5      309.20      268.31     28.56 o 
   2  -8   5        0.74      -11.01     15.28 o 
   3  -8   5       88.65       89.09     25.33 o 
   4  -8   5      564.80      507.68     39.47 o 
   5  -8   5      824.60      723.15     48.01 o 
   6  -8   5        4.40       21.54     27.13 o 
   7  -8   5       57.05       33.68     28.84 o 
  -9  -7   5       19.15        1.90     21.54 o 
  -8  -7   5       23.62       11.10     20.87 o 
  -7  -7   5       32.28       30.55     20.21 o 
  -6  -7   5       20.44       -1.33     17.46 o 
  -5  -7   5       12.76      -20.30     14.61 o 
  -4  -7   5       37.35       27.79     14.59 o 
  -3  -7   5        3.54       -6.70      7.95 o 
  -2  -7   5      812.30      745.98     23.84 o 
  -1  -7   5     1490.52     1497.14     44.64 o 
   0  -7   5      119.44      158.05     54.55 o 
   1  -7   5      866.18      881.38     31.24 o 
   2  -7   5        4.32       -9.01     14.04 o 
   3  -7   5      264.96      250.85     30.27 o 
   4  -7   5      678.43      628.62     28.13 o 
   5  -7   5      449.03      414.79     25.57 o 
   6  -7   5       30.20        5.79     22.96 o 
   7  -7   5      156.28      163.00     35.01 o 
   8  -7   5        8.85      -16.13     27.80 o 
  -9  -6   5        5.06      -12.81     18.88 o 
  -8  -6   5       57.85       81.59     25.81 o 
  -7  -6   5      111.23      158.82     31.78 o 
  -6  -6   5        0.89      -18.07     12.05 o 
  -5  -6   5        3.11       -3.61     12.90 o 
  -4  -6   5       41.57       43.37     13.14 o 
  -3  -6   5      382.56      344.99     21.33 o 
  -2  -6   5     2191.66     2308.70     57.36 o 
  -1  -6   5      282.08      233.58     17.00 o 
   0  -6   5      123.50      119.13     10.11 o 
   1  -6   5       90.59      101.15     29.46 o 
   2  -6   5      254.08      237.78     18.50 o 
   3  -6   5     1127.36     1059.60     33.85 o 
   4  -6   5      897.44      922.15     37.00 o 
   5  -6   5      189.08      243.07     32.73 o 
   6  -6   5      137.33      113.95     27.42 o 
   7  -6   5       67.07       39.85     26.19 o 
   8  -6   5      200.57      273.05     45.07 o 
   9  -6   5      258.66      375.24     53.70 o 
 -10  -5   5       36.02       12.43     24.29 o 
  -9  -5   5        3.81        2.47     18.22 o 
  -8  -5   5      286.33      318.12     40.61 o 
  -7  -5   5      253.64      294.69     30.36 o 
  -6  -5   5       22.63       15.28     14.99 o 
  -5  -5   5      162.22      187.19     26.66 o 
  -4  -5   5       22.67       11.24     11.53 o 
  -3  -5   5      762.87      783.64     36.81 o 
  -2  -5   5      481.65      454.91     20.73 o 
  -1  -5   5        6.42       13.74     14.23 o 
   0  -5   5      431.70      356.73     13.10 o 
   1  -5   5      461.61      453.88     14.77 o 
   2  -5   5     1094.27     1093.40     24.57 o 
   3  -5   5     1204.39     1132.43     34.27 o 
   4  -5   5      623.51      593.07     35.20 o 
   5  -5   5       26.53       29.22     16.79 o 
   6  -5   5       15.50      -18.41     19.92 o 
   7  -5   5       76.13       43.26     28.18 o 
   8  -5   5      469.71      500.19     47.44 o 
   9  -5   5      526.54      621.91     52.28 o 
 -10  -4   5       31.60       45.92     23.24 o 
  -9  -4   5      471.20      365.84     34.91 o 
  -8  -4   5      399.57      392.69     35.86 o 
  -7  -4   5        6.32       15.94     18.98 o 
  -6  -4   5       23.56       23.81     17.17 o 
  -5  -4   5       99.65      108.25     20.78 o 
  -4  -4   5      606.80      630.17     34.63 o 
  -3  -4   5      292.86      247.87     16.58 o 
  -2  -4   5       32.97       15.09      8.00 o 
  -1  -4   5      948.42     1021.98     24.02 o 
   0  -4   5      167.95      181.27     10.30 o 
   1  -4   5      643.27      659.34     27.36 o 
   2  -4   5     2360.25     2304.09     58.94 o 
   3  -4   5     1233.47     1183.14     24.39 o 
   4  -4   5       91.41      128.84     20.02 o 
   5  -4   5      608.85      603.41     35.48 o 
   6  -4   5        1.67       -8.54     15.56 o 
   7  -4   5      272.99      304.55     36.15 o 
   8  -4   5      209.08      228.65     37.48 o 
   9  -4   5       63.07       38.61     30.36 o 
  10  -4   5        1.89      -29.98     28.18 o 
 -11  -3   5        3.32       -7.87     17.84 o 
 -10  -3   5       10.44        1.99     17.84 o 
  -9  -3   5      192.13      280.74     36.62 o 
  -8  -3   5      276.74      258.54     32.45 o 
  -7  -3   5      615.51      582.35     38.42 o 
  -6  -3   5      143.85      195.16     27.23 o 
  -5  -3   5      879.94      920.20     43.93 o 
  -4  -3   5      760.20      666.41     34.25 o 
  -3  -3   5      613.77      457.40     26.47 o 
  -2  -3   5      168.32      142.85     11.77 o 
  -1  -3   5      374.03      352.00     11.42 o 
   0  -3   5      657.99      730.55     16.99 o 
   1  -3   5     7958.15     8499.40    199.14 o 
   2  -3   5     8665.51     9577.18    138.54 o 
   3  -3   5       96.70      122.53     19.40 o 
   4  -3   5        1.13       -8.82     11.29 o 
   5  -3   5       76.59       82.83     17.55 o 
   6  -3   5       58.86       25.43     16.13 o 
   7  -3   5      152.45      216.22     31.31 o 
   8  -3   5      237.85      252.28     33.87 o 
   9  -3   5        0.26       -1.80     23.15 o 
  10  -3   5        4.46       -3.32     23.91 o 
 -10  -2   5       41.75       47.34     21.73 o 
  -9  -2   5        2.87        8.82     16.79 o 
  -8  -2   5      157.05      152.47     24.95 o 
  -7  -2   5      145.59      148.39     23.53 o 
  -6  -2   5      870.25      864.99     42.79 o 
  -5  -2   5     3382.53     3202.36     96.39 o 
  -4  -2   5        2.70        2.37     10.06 o 
  -3  -2   5      724.53      670.02     31.40 o 
  -2  -2   5      208.58      208.61     12.90 o 
  -1  -2   5      159.05      150.81      7.53 o 
   0  -2   5     1380.75     1418.32     25.62 o 
   1  -2   5     8172.43     8686.70    125.09 o 
   2  -2   5     3310.80     3409.14     53.06 o 
   3  -2   5     1634.11     1673.13     33.60 o 
   4  -2   5     4687.81     5241.81    142.79 o 
   5  -2   5        1.91       -2.18     12.71 o 
   6  -2   5        1.95      -19.92     13.28 o 
   7  -2   5      181.95      195.82     27.99 o 
   8  -2   5        2.12      -12.71     17.27 o 
   9  -2   5        0.07      -32.16     21.44 o 
  10  -2   5        5.38        0.66     24.48 o 
  11  -2   5       96.99       95.35     38.42 o 
 -11  -1   5       57.56       33.21     36.53 o 
 -10  -1   5       31.88       -5.69     25.24 o 
  -9  -1   5        1.76       -8.16     13.85 o 
  -8  -1   5        1.62      -18.79     12.52 o 
  -7  -1   5       10.11        7.87     12.43 o 
  -6  -1   5      391.73      398.48     27.23 o 
  -5  -1   5     1335.00     1106.92     44.40 o 
  -4  -1   5     2339.53     2302.46     70.97 o 
  -3  -1   5      814.19      624.57     29.03 o 
  -2  -1   5      171.81      164.71     14.04 o 
  -1  -1   5      335.48      307.82      9.51 o 
   0  -1   5      574.68      515.10     11.89 o 
   1  -1   5      706.89      746.09     15.39 o 
   2  -1   5     1041.79     1138.01     22.40 o 
   3  -1   5     1129.30     1380.50     28.49 o 
   4  -1   5     1286.82     1490.44     75.09 o 
   5  -1   5      707.40      803.52     40.18 o 
   6  -1   5      693.29      681.21     37.67 o 
   7  -1   5      178.75      269.26     30.08 o 
   8  -1   5        1.79       21.25     20.87 o 
   9  -1   5        4.94      -27.99     21.92 o 
  10  -1   5        6.62        0.95     27.23 o 
  11  -1   5       45.33       80.27     33.97 o 
 -11   0   5      108.96      162.81     41.56 o 
 -10   0   5       26.86       24.67     28.84 o 
  -9   0   5        3.53        8.09     21.06 o 
  -8   0   5       17.13       10.02     11.77 o 
  -7   0   5       70.55       70.11     17.46 o 
  -6   0   5      197.50      199.62     19.35 o 
  -5   0   5      201.02      178.18     17.84 o 
  -4   0   5      315.14      271.54     20.11 o 
  -3   0   5     2907.52     2794.01     78.84 o 
  -2   0   5      245.37      254.74     16.03 o 
  -1   0   5      451.86      409.49     18.98 o 
   0   0   5      160.25      137.08      6.00 o 
   1   0   5      604.54      508.41     14.75 o 
   2   0   5     1320.71     1364.31     23.45 o 
   3   0   5       37.26       55.99      5.48 o 
   4   0   5      201.41      175.45     10.42 o 
   5   0   5       83.16      109.17     12.90 o 
   6   0   5      764.15      705.17     28.08 o 
   7   0   5       10.24      -19.73     15.18 o 
   8   0   5        0.43      -14.80     17.27 o 
   9   0   5        8.92       -3.13     22.11 o 
  10   0   5        1.20      -27.70     22.96 o 
  11   0   5        5.17      -13.28     27.61 o 
 -11   1   5       62.99       59.68     35.77 o 
 -10   1   5       47.88       74.29     37.57 o 
  -9   1   5        0.10       19.45     26.57 o 
  -8   1   5       32.92       41.53     15.54 o 
  -7   1   5      187.30      200.77     28.23 o 
  -6   1   5      242.46      225.60     17.79 o 
  -5   1   5      648.28      592.06     23.02 o 
  -4   1   5        8.52       13.19     10.06 o 
  -3   1   5      698.36      740.70     30.08 o 
  -2   1   5     1008.66      983.01     34.53 o 
  -1   1   5      337.79      398.10     19.07 o 
   0   1   5       20.75       24.95      7.50 o 
   1   1   5     4921.16     5343.88     95.28 o 
   2   1   5        4.36        0.87      3.19 o 
   3   1   5     1003.15      997.08     20.30 o 
   4   1   5       26.81       29.49      7.74 o 
   5   1   5      561.72      488.71     19.26 o 
   6   1   5      789.71      771.91     25.87 o 
   7   1   5        5.49       -4.13      9.30 o 
   8   1   5       10.09       12.71     17.65 o 
   9   1   5       17.75       23.72     23.91 o 
  10   1   5      124.89      212.43     39.85 o 
  11   1   5       15.39      -17.36     26.28 o 
 -11   2   5        5.81      -32.35     30.65 o 
 -10   2   5       10.46       29.22     28.27 o 
  -9   2   5        2.70       -3.42     24.86 o 
  -8   2   5       65.19       40.80     28.65 o 
  -7   2   5      820.11      861.07     45.54 o 
  -6   2   5       45.53       51.41     12.10 o 
  -5   2   5      864.47      911.25     29.28 o 
  -4   2   5      854.99      779.86     25.03 o 
  -3   2   5       22.54       19.34      6.72 o 
  -2   2   5      823.89      888.91     23.31 o 
  -1   2   5      262.74      258.27     29.51 o 
   0   2   5     1218.90     1303.74     22.48 o 
   1   2   5     2337.59     2406.12     37.41 o 
   2   2   5     8891.99     9239.31    161.16 o 
   3   2   5       10.37       10.07     14.33 o 
   4   2   5      131.24      165.84     16.60 o 
   5   2   5       24.71       18.50     12.52 o 
   6   2   5      227.90      221.82     25.14 o 
   7   2   5        1.87      -11.14      9.90 o 
   8   2   5       37.99       16.95     24.48 o 
   9   2   5        4.18       15.18     23.24 o 
  10   2   5      240.94      329.50     44.12 o 
  11   2   5       80.96      103.79     34.35 o 
 -11   3   5       12.21      -19.73     34.06 o 
 -10   3   5       19.99        5.31     27.04 o 
  -9   3   5       58.52       22.11     26.76 o 
  -8   3   5      175.98      205.41     35.20 o 
  -7   3   5      631.48      647.72     46.58 o 
  -6   3   5      279.17      290.81     22.34 o 
  -5   3   5      300.59      302.34     17.36 o 
  -4   3   5      470.42      456.15     21.16 o 
  -3   3   5      877.11      814.27     23.77 o 
  -2   3   5      749.35      716.95     20.83 o 
  -1   3   5     2148.89     2238.42     44.91 o 
   0   3   5       42.82       45.83      6.49 o 
   1   3   5       35.26       38.23      4.33 o 
   2   3   5        7.42        1.99      3.96 o 
   3   3   5      102.06       94.54     15.99 o 
   4   3   5     1900.00     1837.16     45.11 o 
   5   3   5        0.26      -18.93     12.62 o 
   6   3   5      166.15      177.80     24.38 o 
   7   3   5      162.56      166.03     25.62 o 
   8   3   5       13.50        0.28     16.03 o 
   9   3   5      204.16      241.18     34.82 o 
  10   3   5      221.31      292.98     41.56 o 
  11   3   5        1.29      -12.43     27.42 o 
 -10   4   5        5.51        0.38     30.27 o 
  -9   4   5       70.67       43.93     31.69 o 
  -8   4   5       80.90       64.71     27.70 o 
  -7   4   5      106.44      149.43     31.31 o 
  -6   4   5        0.68       -7.87     18.79 o 
  -5   4   5      295.07      278.35     16.16 o 
  -4   4   5       44.30       42.29     10.15 o 
  -3   4   5     1137.94     1526.63     36.70 o 
  -2   4   5      121.54      163.29     11.34 o 
  -1   4   5     1612.04     1755.39     65.80 o 
   0   4   5      150.24      146.39     10.05 o 
   1   4   5        1.72       -0.07      3.64 o 
   2   4   5      161.44      167.08      9.75 o 
   3   4   5      646.46      665.65     20.54 o 
   4   4   5     1198.23     1166.55     31.47 o 
   5   4   5      229.33      258.76     17.64 o 
   6   4   5     1338.10     1327.70     57.02 o 
   7   4   5       25.17       26.85     19.26 o 
   8   4   5        7.40       12.05     19.54 o 
   9   4   5      146.85      217.74     32.73 o 
 -10   5   5        5.81      -14.23     32.26 o 
  -9   5   5        0.77       -0.47     26.94 o 
  -8   5   5       65.60       68.12     27.99 o 
  -7   5   5       37.95       -3.89     20.68 o 
  -6   5   5       43.38       61.20     24.67 o 
  -5   5   5        0.24       -9.77     15.75 o 
  -4   5   5      751.48      752.65     27.80 o 
  -3   5   5     1354.79     1653.21     40.00 o 
  -2   5   5       30.55       36.75      9.62 o 
  -1   5   5       96.83       54.22     10.39 o 
   0   5   5     1373.70     1496.17     36.06 o 
   1   5   5      786.64      707.30     22.15 o 
   2   5   5     2198.16     2193.96     38.26 o 
   3   5   5     3438.55     3611.58     79.63 o 
   4   5   5       68.14       65.88      9.75 o 
   5   5   5     1131.63     1291.96     50.09 o 
   6   5   5      243.05      301.95     24.81 o 
   7   5   5        2.44      -25.33     18.22 o 
   8   5   5      453.66      511.67     40.61 o 
   9   5   5      142.22      109.11     28.46 o 
  10   5   5        0.22      -22.87     20.11 o 
  -9   6   5       11.74      -40.42     26.94 o 
  -8   6   5       28.24       21.06     24.95 o 
  -7   6   5        3.32      -14.71     20.87 o 
  -6   6   5       50.75       62.24     24.10 o 
  -5   6   5        6.30       -4.74     19.45 o 
  -4   6   5      470.97      473.35     21.84 o 
  -3   6   5      755.74      812.22     45.35 o 
  -2   6   5      203.42      247.73     19.59 o 
  -1   6   5     2827.94     2954.09     62.68 o 
   0   6   5      106.12      128.50     16.51 o 
   1   6   5        5.32       -0.30      7.57 o 
   2   6   5      534.52      503.93     34.06 o 
   3   6   5      625.41      652.45     31.69 o 
   4   6   5       13.96       -1.55      9.26 o 
   5   6   5      119.51      151.80     27.89 o 
   6   6   5      159.38      151.33     29.60 o 
   7   6   5      197.14      243.36     35.48 o 
   8   6   5      124.44      105.03     31.78 o 
   9   6   5        9.61       25.14     26.76 o 
  -9   7   5      148.96      162.52     41.84 o 
  -8   7   5       27.71       51.90     29.89 o 
  -7   7   5        0.93      -21.92     24.67 o 
  -6   7   5      130.84      144.40     34.06 o 
  -5   7   5      265.46      344.21     39.85 o 
  -4   7   5       86.59       90.13     24.48 o 
  -3   7   5      497.12      481.47     22.43 o 
  -2   7   5      771.59      774.50     38.28 o 
  -1   7   5      156.06      165.36     16.77 o 
   0   7   5       57.97       53.84     12.83 o 
   1   7   5      397.48      375.68     19.70 o 
   2   7   5      571.14      557.97     29.84 o 
   3   7   5       12.59       -1.30      9.85 o 
   4   7   5      158.67      154.11     17.51 o 
   5   7   5        4.01      -25.90     19.45 o 
   6   7   5      181.23      236.34     38.14 o 
   7   7   5      251.40      324.29     41.27 o 
   8   7   5        1.20        0.09     23.24 o 
   9   7   5        1.41      -18.60     26.19 o 
  -8   8   5       24.09       55.41     33.40 o 
  -7   8   5       90.60       86.24     35.96 o 
  -6   8   5       26.78      -21.44     26.09 o 
  -5   8   5      192.54      244.02     35.48 o 
  -4   8   5      152.53      251.33     33.78 o 
  -3   8   5        1.96       -0.47     18.50 o 
  -2   8   5      475.93      416.80     23.14 o 
  -1   8   5       46.56       52.20     14.61 o 
   0   8   5      459.73      472.24     23.61 o 
   1   8   5      573.83      594.00     25.97 o 
   2   8   5       47.73       40.86     17.36 o 
   3   8   5       65.73       74.31     14.52 o 
   4   8   5        2.81        8.00     11.97 o 
   5   8   5        0.82      -29.98     22.01 o 
   6   8   5       29.55      -20.30     20.49 o 
   7   8   5      519.96      580.64     46.20 o 
   8   8   5        0.63      -26.94     24.38 o 
   9   8   5       12.89      -15.56     27.04 o 
  -7   9   5        1.13        3.51     33.68 o 
  -6   9   5      172.25      218.88     42.69 o 
  -5   9   5      204.85      200.95     39.28 o 
  -4   9   5      145.64      187.00     35.77 o 
  -3   9   5       32.61       35.67     23.53 o 
  -2   9   5        5.37       10.15     18.50 o 
  -1   9   5      183.38      207.60     22.86 o 
   0   9   5     1610.71     1596.17     48.10 o 
   1   9   5      714.75      732.83     30.70 o 
   2   9   5      155.44      130.61     19.45 o 
   3   9   5      156.98      161.88     21.30 o 
   4   9   5        2.97       -7.85     13.40 o 
   5   9   5        1.52      -11.06     30.12 o 
   6   9   5       78.73      108.63     32.83 o 
   7   9   5       71.64       89.37     31.97 o 
   8   9   5       55.36       29.79     34.63 o 
  -5  10   5       83.35       74.00     31.50 o 
  -4  10   5        7.83       -1.33     25.24 o 
  -3  10   5        7.56      -11.01     20.30 o 
  -2  10   5       70.04       46.49     24.57 o 
  -1  10   5      208.09      278.46     34.06 o 
   0  10   5       99.25      152.51     21.26 o 
   1  10   5      149.05      161.86     20.86 o 
   2  10   5      137.31      146.69     22.44 o 
   3  10   5       47.73       48.81     18.12 o 
   4  10   5        4.43      -16.76     15.17 o 
   5  10   5       11.93       -6.28     21.11 o 
   6  10   5       60.73       14.14     29.89 o 
   7  10   5        1.94      -16.03     30.36 o 
  -4  11   5       34.56       45.64     31.02 o 
  -3  11   5       11.24       14.33     25.81 o 
  -2  11   5       17.40      -12.62     22.39 o 
  -1  11   5       69.28      128.37     28.46 o 
   0  11   5      101.81      131.07     22.07 o 
   1  11   5        2.16       -0.78     16.41 o 
   2  11   5       56.60       38.75     18.46 o 
   3  11   5        0.21      -22.29     16.16 o 
   4  11   5       52.62       36.17     20.35 o 
   5  11   5       86.84       96.96     22.76 o 
   0  12   5       36.57       33.40     25.24 o 
   1  12   5        0.62       14.71     18.34 o 
   2  12   5        0.54       -2.01     18.05 o 
  -4 -10   6      172.51      147.61     34.20 o 
  -3 -10   6       25.85       38.66     36.57 o 
  -2 -10   6        0.53       -4.14     17.74 o 
  -1 -10   6        0.71      -15.94     20.11 o 
   0 -10   6        6.81       19.16     24.76 o 
   1 -10   6       39.02       62.90     26.28 o 
   2 -10   6       26.35        7.78     23.62 o 
   3 -10   6       10.09       18.22     21.44 o 
  -6  -9   6       19.31       -7.78     22.68 o 
  -5  -9   6       19.65       12.00     27.61 o 
  -4  -9   6       89.85       88.33     21.40 o 
  -3  -9   6      200.60      153.21     24.24 o 
  -2  -9   6      151.23      127.05     20.76 o 
  -1  -9   6      196.07      200.80     24.45 o 
   0  -9   6       18.25       -2.18     21.63 o 
   1  -9   6        7.88        6.74     19.07 o 
   2  -9   6        2.61        0.76     21.63 o 
   3  -9   6      135.86      156.45     29.51 o 
   4  -9   6      168.75      144.59     31.50 o 
   5  -9   6       54.20       66.70     26.28 o 
  -8  -8   6        0.59      -18.69     19.07 o 
  -7  -8   6        3.98      -21.35     19.83 o 
  -6  -8   6        1.47      -14.33     17.65 o 
  -5  -8   6       10.83      -16.89     17.55 o 
  -4  -8   6       52.83       41.88     32.73 o 
  -3  -8   6      491.49      484.96     28.07 o 
  -2  -8   6      923.05      928.83     37.77 o 
  -1  -8   6      118.93      100.04     19.02 o 
   0  -8   6       28.34        8.45     12.43 o 
   1  -8   6        5.52        7.21     19.26 o 
   2  -8   6      238.86      255.79     28.18 o 
   3  -8   6      440.17      442.79     36.72 o 
   4  -8   6      440.60      436.34     36.53 o 
   5  -8   6        0.40       13.76     22.96 o 
   6  -8   6      182.68      188.33     37.38 o 
  -9  -7   6       54.90       43.55     24.95 o 
  -8  -7   6        0.79       -5.60     19.35 o 
  -7  -7   6        4.96        9.39     18.79 o 
  -6  -7   6       37.51       19.92     22.77 o 
  -5  -7   6        7.77      -19.54     15.75 o 
  -4  -7   6      186.79      217.26     23.86 o 
  -3  -7   6       25.74        6.78     14.09 o 
  -2  -7   6      463.40      479.16     26.18 o 
  -1  -7   6        0.66       -7.21     10.85 o 
   0  -7   6      568.13      598.26     27.47 o 
   1  -7   6      127.95      117.55     24.67 o 
   2  -7   6      212.25      247.63     26.57 o 
   3  -7   6      529.64      496.49     34.91 o 
   4  -7   6       12.09       30.18     21.77 o 
   5  -7   6       71.44       78.46     17.14 o 
   6  -7   6       80.07       73.12     19.09 o 
   7  -7   6        5.86        2.37     17.66 o 
  -9  -6   6        0.25       12.52     20.49 o 
  -8  -6   6       38.93        6.17     20.11 o 
  -7  -6   6       33.77        0.38     17.36 o 
  -6  -6   6       28.91       25.71     18.60 o 
  -5  -6   6       88.40       89.94     23.15 o 
  -4  -6   6      123.89      137.01     19.05 o 
  -3  -6   6      351.22      348.01     32.31 o 
  -2  -6   6      149.31      180.86     19.19 o 
  -1  -6   6      199.97      187.81     17.88 o 
   0  -6   6       30.06       13.80      9.85 o 
   1  -6   6       33.46       20.11      8.59 o 
   2  -6   6      447.62      454.05     20.75 o 
   3  -6   6      492.64      496.32     23.21 o 
   4  -6   6       41.29       52.19     12.53 o 
   5  -6   6       18.33        9.02     12.50 o 
   6  -6   6        0.83       -6.83     22.30 o 
   7  -6   6      321.87      343.64     43.26 o 
   8  -6   6      321.52      369.73     45.26 o 
 -10  -5   6       52.51       90.80     28.84 o 
  -9  -5   6      119.29      155.69     32.83 o 
  -8  -5   6      219.33      279.13     38.42 o 
  -7  -5   6        1.13       -5.50     18.03 o 
  -6  -5   6       14.32        6.64     16.41 o 
  -5  -5   6      113.44      149.43     24.67 o 
  -4  -5   6       21.65       34.44     15.65 o 
  -3  -5   6      682.48      649.17     26.71 o 
  -2  -5   6        8.42       -1.51     12.33 o 
  -1  -5   6      114.67       80.61      8.99 o 
   0  -5   6       21.76       21.21      6.55 o 
   1  -5   6       79.81       75.02      8.69 o 
   2  -5   6      250.18      223.16     11.74 o 
   3  -5   6       73.70       60.33     15.09 o 
   4  -5   6        0.75        8.15      9.77 o 
   5  -5   6      106.01      124.76     22.68 o 
   6  -5   6      114.35       94.21     23.53 o 
   7  -5   6      295.56      287.47     36.62 o 
   8  -5   6      373.77      379.88     45.64 o 
   9  -5   6       10.99       -1.90     32.26 o 
 -10  -4   6       35.38       43.64     24.00 o 
  -9  -4   6       16.20        3.70     18.69 o 
  -8  -4   6       18.84      -11.01     18.41 o 
  -7  -4   6       92.84       89.18     22.96 o 
  -6  -4   6       64.84       62.90     19.07 o 
  -5  -4   6      508.40      469.54     32.35 o 
  -4  -4   6      455.93      454.46     31.02 o 
  -3  -4   6       79.18       81.26     12.84 o 
  -2  -4   6      300.79      287.46     16.58 o 
  -1  -4   6     1021.70     1006.76     30.17 o 
   0  -4   6      826.92      695.01     18.12 o 
   1  -4   6      683.21      650.04     17.37 o 
   2  -4   6     1700.73     1805.55     34.20 o 
   3  -4   6      232.90      238.33     21.16 o 
   4  -4   6      136.83      123.98     14.01 o 
   5  -4   6       55.77       28.94     17.08 o 
   6  -4   6      122.36      121.63     25.24 o 
   7  -4   6      226.74      277.80     35.58 o 
   8  -4   6        3.34      -17.27     20.40 o 
   9  -4   6       11.08      -37.71     25.14 o 
  10  -4   6       14.00      -16.41     29.98 o 
 -11  -3   6        1.14       19.07     20.40 o 
 -10  -3   6        0.60       -1.71     18.12 o 
  -9  -3   6        3.12       -6.64     16.60 o 
  -8  -3   6      126.25      113.66     25.81 o 
  -7  -3   6      629.89      517.36     36.05 o 
  -6  -3   6      386.32      408.35     31.12 o 
  -5  -3   6     1405.42     1466.31     58.44 o 
  -4  -3   6      219.86      207.21     20.21 o 
  -3  -3   6        0.27      -12.67      8.44 o 
  -2  -3   6        3.59       -6.00      6.50 o 
  -1  -3   6      876.62      874.63     20.11 o 
   0  -3   6      562.22      473.69     14.09 o 
   1  -3   6     9275.95    10191.91    262.90 o 
   2  -3   6      138.46      160.48      9.21 o 
   3  -3   6      762.76      773.30     17.89 o 
   4  -3   6      307.55      264.61     23.15 o 
   5  -3   6      404.82      406.45     29.70 o 
   6  -3   6       86.27       82.73     21.73 o 
   7  -3   6       83.63      138.23     26.47 o 
   8  -3   6        0.19      -14.99     17.93 o 
   9  -3   6        0.55      -10.53     23.81 o 
  10  -3   6       84.92       55.41     33.97 o 
 -10  -2   6       12.38       13.19     18.41 o 
  -9  -2   6        4.12      -14.71     16.03 o 
  -8  -2   6      114.21      118.60     25.24 o 
  -7  -2   6        0.21        6.93     15.46 o 
  -6  -2   6     3685.74     3352.17    103.42 o 
  -5  -2   6     1004.43      934.72     43.17 o 
  -4  -2   6       41.85       18.31     11.29 o 
  -3  -2   6      970.64      774.38     34.63 o 
  -2  -2   6       14.98       15.15      7.10 o 
  -1  -2   6      611.73      593.91     15.00 o 
   0  -2   6      327.51      299.52     10.22 o 
   1  -2   6      743.38      659.86     15.76 o 
   2  -2   6       44.51       56.16      6.50 o 
   3  -2   6      958.07     1121.58     33.08 o 
   4  -2   6      533.75      601.57     16.36 o 
   5  -2   6      918.36      907.49     39.56 o 
   6  -2   6       65.04      112.90     19.54 o 
   7  -2   6       40.26       40.51     20.59 o 
   8  -2   6        2.96        7.02     19.16 o 
   9  -2   6        2.63      -10.91     24.19 o 
  10  -2   6        1.03      -37.29     24.86 o 
 -11  -1   6        7.80      -17.55     29.79 o 
  -9  -1   6        4.05        7.02     17.55 o 
  -8  -1   6       52.55       29.03     17.46 o 
  -7  -1   6       84.82       90.70     18.79 o 
  -6  -1   6      546.18      517.55     31.12 o 
  -5  -1   6     1036.37      955.88     41.75 o 
  -4  -1   6      289.07      300.85     21.54 o 
  -3  -1   6      193.99      153.79     16.22 o 
  -2  -1   6      345.16      282.92     18.31 o 
  -1  -1   6       84.74       63.51      8.19 o 
   0  -1   6        4.41        1.30      3.40 o 
   1  -1   6        2.12        3.84      3.48 o 
   2  -1   6     2734.45     3332.46     51.96 o 
   3  -1   6     2510.13     2775.61     44.62 o 
   4  -1   6     3556.17     3811.25     70.64 o 
   5  -1   6      658.25      579.67     25.43 o 
   6  -1   6       32.71       21.63     15.75 o 
   7  -1   6       26.29       57.97     20.68 o 
   8  -1   6        3.17        9.01     19.26 o 
   9  -1   6        4.26      -13.00     22.20 o 
  10  -1   6       20.79       10.72     29.51 o 
  11  -1   6       73.97      115.18     38.90 o 
 -11   0   6       14.00      -24.38     34.35 o 
 -10   0   6       14.92       17.84     32.35 o 
  -9   0   6       22.94       14.94     14.86 o 
  -8   0   6       36.98       52.47     19.35 o 
  -7   0   6       71.14      120.30     21.06 o 
  -6   0   6       67.00       76.38     17.27 o 
  -5   0   6      251.46      227.70     19.54 o 
  -4   0   6       20.59       28.46     13.09 o 
  -3   0   6       55.04       39.37     12.24 o 
  -2   0   6        5.21        2.37      7.78 o 
  -1   0   6      489.65      476.64     28.65 o 
   0   0   6       12.11       16.62      3.68 o 
   1   0   6     1343.13     1453.12     24.83 o 
   2   0   6     1038.07     1093.17     20.23 o 
   3   0   6      579.55      647.32     14.85 o 
   4   0   6     1532.31     1518.51     28.87 o 
   5   0   6      307.37      272.40     13.83 o 
   6   0   6        5.88        2.32      7.63 o 
   7   0   6       37.69       65.18     20.30 o 
   8   0   6       10.42       20.21     19.26 o 
   9   0   6       63.58      106.07     28.65 o 
  10   0   6        3.89      -34.25     22.96 o 
  11   0   6       75.40       22.96     33.02 o 
 -11   1   6       27.91       42.31     35.96 o 
 -10   1   6        0.24       20.30     33.87 o 
  -9   1   6      256.21      336.43     47.34 o 
  -8   1   6      221.52      230.51     20.98 o 
  -7   1   6      127.75      145.09     18.11 o 
  -6   1   6       95.53      117.14     28.27 o 
  -5   1   6        0.77       -8.35      9.39 o 
  -4   1   6       60.75       27.80     12.43 o 
  -3   1   6     1330.17     1310.15     45.35 o 
  -2   1   6     1326.03     1245.44     42.03 o 
  -1   1   6      152.29      156.55     12.90 o 
   0   1   6     1584.59     1495.82     32.46 o 
   1   1   6     1257.70     1390.15     30.53 o 
   2   1   6      817.87      864.60     16.59 o 
   3   1   6      394.68      324.26     10.31 o 
   4   1   6      537.77      562.11     15.71 o 
   5   1   6      181.62      164.17     13.50 o 
   6   1   6       31.94       24.77      9.86 o 
   7   1   6       46.25       50.80     12.81 o 
   8   1   6      394.69      418.59     37.29 o 
   9   1   6      259.91      345.54     40.70 o 
  10   1   6        5.76      -31.50     23.53 o 
  11   1   6       22.24       46.11     31.02 o 
 -11   2   6        2.89      -40.32     32.92 o 
 -10   2   6        0.00       -8.16     30.27 o 
  -9   2   6      141.99      137.38     36.72 o 
  -8   2   6       55.71       66.60     27.70 o 
  -7   2   6       82.74       73.57     15.39 o 
  -6   2   6      153.30      156.01     24.48 o 
  -5   2   6       64.43       62.91     12.53 o 
  -4   2   6     1010.60      981.07     52.61 o 
  -3   2   6      214.02      183.23     12.00 o 
  -2   2   6     1363.87     1234.49     30.21 o 
  -1   2   6      205.15      239.54     10.46 o 
   0   2   6      654.39      626.75     13.36 o 
   1   2   6       73.18       72.85     10.86 o 
   2   2   6        1.67       -4.19      6.36 o 
   3   2   6        4.74        1.57      5.39 o 
   4   2   6     1226.75     1446.56     36.02 o 
   5   2   6       98.73      127.51     18.98 o 
   6   2   6       19.16       11.89      9.90 o 
   7   2   6       66.52       70.25     14.72 o 
   8   2   6      321.23      271.61     32.45 o 
   9   2   6       87.84       76.19     27.13 o 
  10   2   6       20.31        6.64     26.28 o 
 -10   3   6       12.90       -7.87     27.13 o 
  -9   3   6      117.35      118.78     36.72 o 
  -8   3   6      210.00      201.71     37.19 o 
  -7   3   6      185.83      163.19     30.17 o 
  -6   3   6      328.44      294.91     18.05 o 
  -5   3   6       89.05      102.84     13.37 o 
  -4   3   6       22.20       10.82      8.66 o 
  -3   3   6     1187.57     1054.58     35.63 o 
  -2   3   6       54.40       48.29      8.35 o 
  -1   3   6      732.83      747.94     20.24 o 
   0   3   6       17.19       19.29      5.35 o 
   1   3   6      967.29     1083.75     25.79 o 
   2   3   6     2936.87     2943.30     58.06 o 
   3   3   6     2709.37     2803.07     57.32 o 
   4   3   6       71.06       81.21     10.94 o 
   5   3   6      381.21      426.27     19.81 o 
   6   3   6       69.43       48.58     18.69 o 
   7   3   6      141.05      153.89     25.90 o 
   8   3   6      198.69      235.67     30.17 o 
   9   3   6       63.89       73.91     25.90 o 
  10   3   6        3.80        9.77     24.10 o 
 -10   4   6       56.84       14.80     31.50 o 
  -9   4   6       35.63       17.46     29.60 o 
  -8   4   6       84.07       50.57     27.80 o 
  -7   4   6        1.98        9.87     20.21 o 
  -6   4   6      352.92      345.16     33.21 o 
  -5   4   6        5.90        1.67      9.75 o 
  -4   4   6       11.80       15.81      9.08 o 
  -3   4   6      689.86      732.43     23.45 o 
  -2   4   6     3249.83     3596.86     70.61 o 
  -1   4   6     1006.99     1059.01     28.70 o 
   0   4   6       29.92       27.74      6.86 o 
   1   4   6     1163.46     1240.92     23.62 o 
   2   4   6     3782.53     4141.46     64.23 o 
   3   4   6      258.11      228.43     12.49 o 
   4   4   6      611.77      538.45     20.36 o 
   5   4   6     1460.99     1600.15     41.58 o 
   6   4   6      230.51      227.44     18.76 o 
   7   4   6      269.31      292.97     21.68 o 
   8   4   6       15.59       12.62     20.02 o 
   9   4   6        1.30       -0.57     17.84 o 
 -10   5   6        1.46      -24.10     30.93 o 
  -9   5   6       86.26      111.48     32.92 o 
  -8   5   6        1.13       -2.75     23.72 o 
  -7   5   6       10.43       14.14     24.29 o 
  -6   5   6        2.30      -11.39     18.31 o 
  -5   5   6     1020.37     1102.09     33.81 o 
  -4   5   6     1520.10     1593.67     40.81 o 
  -3   5   6        0.63       -1.44      8.36 o 
  -2   5   6        0.49        6.83      7.94 o 
  -1   5   6      733.11      773.53     23.65 o 
   0   5   6     2119.57     2053.45     45.62 o 
   1   5   6     3959.92     3898.45     77.99 o 
   2   5   6     1683.98     1729.38     32.05 o 
   3   5   6      136.55      135.24      9.47 o 
   4   5   6      603.49      591.81     21.51 o 
   5   5   6        0.29       -9.55      8.59 o 
   6   5   6      681.36      759.43     28.06 o 
   7   5   6      384.36      351.90     32.45 o 
   8   5   6      151.40      126.85     29.89 o 
   9   5   6       15.01        1.23     21.06 o 
  10   5   6        0.05      -29.51     21.82 o 
  -9   6   6        0.10      -14.80     27.32 o 
  -8   6   6        2.71        1.23     26.85 o 
  -7   6   6        1.24      -18.50     22.77 o 
  -6   6   6      105.56      103.13     28.84 o 
  -5   6   6      995.27     1046.20     53.89 o 
  -4   6   6      305.23      314.85     33.63 o 
  -3   6   6      222.62      224.85     22.63 o 
  -2   6   6     2639.83     2736.49     59.59 o 
  -1   6   6       60.58       69.89     11.81 o 
   0   6   6      426.13      445.49     41.41 o 
   1   6   6      445.02      414.68     17.95 o 
   2   6   6       71.62       72.31     11.08 o 
   3   6   6      172.08      187.43     15.67 o 
   4   6   6       15.17       -2.94     17.27 o 
   5   6   6      288.24      306.64     29.22 o 
   6   6   6      158.54      212.52     34.44 o 
   7   6   6        0.62      -16.22     22.30 o 
   8   6   6       40.38       54.08     27.89 o 
   9   6   6       21.93      -29.51     23.05 o 
  10   6   6       17.57       19.35     27.89 o 
  -8   7   6       27.19        2.37     26.76 o 
  -7   7   6       98.59       68.41     31.88 o 
  -6   7   6      458.46      448.20     41.37 o 
  -5   7   6      827.28      841.08     52.94 o 
  -4   7   6       65.13       48.67     24.57 o 
  -3   7   6      613.20      644.49     26.60 o 
  -2   7   6     1029.80      936.50     48.39 o 
  -1   7   6      445.29      446.11     21.08 o 
   0   7   6     1320.72     1298.08     56.12 o 
   1   7   6      368.95      359.58     23.53 o 
   2   7   6        1.08       -9.35      8.51 o 
   3   7   6      319.29      285.10     18.30 o 
   4   7   6       21.26        2.84     10.29 o 
   5   7   6      844.53      826.28     47.82 o 
   6   7   6      330.99      329.69     33.49 o 
   7   7   6        3.00      -11.86     20.97 o 
   8   7   6        2.45        5.60     26.57 o 
   9   7   6        2.97      -24.00     26.09 o 
  10   7   6       25.64       -9.11     29.41 o 
  -8   8   6       19.95       -0.28     32.16 o 
  -7   8   6      118.35      155.03     39.94 o 
  -6   8   6      249.91      277.32     40.70 o 
  -5   8   6       64.68        5.79     23.43 o 
  -4   8   6       31.56       10.44     20.02 o 
  -3   8   6      494.99      376.94     33.40 o 
  -2   8   6        0.98       -2.83     13.15 o 
  -1   8   6      853.32      769.81     29.62 o 
   0   8   6      412.92      409.27     21.82 o 
   1   8   6       69.01       43.93     16.37 o 
   2   8   6      278.89      239.81     19.48 o 
   3   8   6        2.13        3.03     11.75 o 
   4   8   6      134.02      134.40     24.19 o 
   5   8   6       59.68       66.41     25.81 o 
   6   8   6       68.58       57.59     27.61 o 
   7   8   6        0.16       -7.78     27.80 o 
   8   8   6      216.57      189.85     41.18 o 
   9   8   6       29.91       50.19     34.44 o 
  -7   9   6      294.12      338.33     50.47 o 
  -6   9   6      146.58      166.13     40.32 o 
  -5   9   6        2.39      -24.57     25.14 o 
  -4   9   6        1.42      -32.87     21.92 o 
  -3   9   6      118.30      115.37     28.94 o 
  -2   9   6      383.12      393.17     29.32 o 
  -1   9   6     1136.32     1107.65     38.70 o 
   0   9   6      434.37      468.73     25.93 o 
   1   9   6      150.65      165.93     27.04 o 
   2   9   6      142.16      159.86     19.97 o 
   3   9   6       29.38       33.99     13.94 o 
   4   9   6       99.87      136.12     20.22 o 
   5   9   6        0.67      -15.99     13.12 o 
   6   9   6        0.03      -21.16     26.00 o 
   7   9   6       22.93       -1.42     27.32 o 
   8   9   6       27.29        7.97     29.22 o 
  -5  10   6       70.69       29.41     28.08 o 
  -4  10   6       38.93       79.22     30.17 o 
  -3  10   6       17.41       25.90     23.91 o 
  -2  10   6        6.19       14.14     21.16 o 
  -1  10   6        3.94      -13.21     15.56 o 
   0  10   6       33.18       10.10     14.95 o 
   1  10   6       36.18       40.33     16.15 o 
   2  10   6       13.53        1.19     14.81 o 
   3  10   6      130.36      115.52     20.23 o 
   4  10   6       36.18       17.46     17.37 o 
   5  10   6       15.70        9.96     17.30 o 
   6  10   6        4.35      -29.32     23.62 o 
   7  10   6        0.53       10.91     29.13 o 
  -3  11   6       50.62       53.89     27.04 o 
  -2  11   6       70.47       72.11     27.04 o 
  -1  11   6      162.07      133.78     28.56 o 
   0  11   6       34.30        7.43     16.41 o 
   1  11   6       63.98       52.54     17.94 o 
   2  11   6       33.12       66.46     19.55 o 
   3  11   6       38.76       34.25     18.99 o 
   4  11   6       33.06       21.23     17.85 o 
   5  11   6        1.58      -31.02     28.27 o 
   0  12   6        6.74        8.54     22.87 o 
   1  12   6        0.59        2.10     18.33 o 
   2  12   6       43.82       41.66     20.59 o 
  -4 -10   7       37.46       19.87     18.41 o 
  -3 -10   7       24.67       -1.36     18.94 o 
  -2 -10   7       36.70       61.67     30.65 o 
  -1 -10   7       42.06        9.30     22.20 o 
   0 -10   7       18.57       10.91     21.35 o 
   1 -10   7       91.10       79.70     25.81 o 
   2 -10   7       10.66       16.51     21.82 o 
  -6  -9   7        1.48      -16.13     24.67 o 
  -5  -9   7       36.06       42.13     28.18 o 
  -4  -9   7      347.58      354.93     36.05 o 
  -3  -9   7      135.97      120.30     40.94 o 
  -2  -9   7       62.06       79.22     19.62 o 
  -1  -9   7       90.47       99.53     27.51 o 
   0  -9   7       63.33      118.31     27.23 o 
   1  -9   7        2.05       -9.39     21.63 o 
   2  -9   7      503.96      523.53     42.22 o 
   3  -9   7      364.51      346.77     34.06 o 
   4  -9   7       20.86       63.09     26.85 o 
  -7  -8   7        0.01      -28.75     19.16 o 
  -6  -8   7       12.25        2.37     21.82 o 
  -5  -8   7        0.25      -16.13     19.64 o 
  -4  -8   7      424.62      446.82     28.63 o 
  -3  -8   7      741.36      793.77     36.69 o 
  -2  -8   7      101.93       88.14     18.18 o 
  -1  -8   7      152.56      158.00     24.48 o 
   0  -8   7       32.75       27.32     21.82 o 
   1  -8   7      348.53      301.80     32.16 o 
   2  -8   7      704.31      736.52     44.31 o 
   3  -8   7      548.95      562.14     40.80 o 
   4  -8   7        5.16       14.33     19.26 o 
   5  -8   7      233.28      243.17     35.01 o 
   6  -8   7       57.47       80.36     31.50 o 
  -8  -7   7        0.18      -15.46     20.78 o 
  -7  -7   7        0.81      -12.62     17.65 o 
  -6  -7   7       13.18        8.25     19.64 o 
  -5  -7   7       90.48       61.38     23.72 o 
  -4  -7   7      608.09      601.09     31.66 o 
  -3  -7   7        1.37      -16.59     11.06 o 
  -2  -7   7       12.70       -9.23     11.13 o 
  -1  -7   7      576.32      574.63     28.18 o 
   0  -7   7       15.17       10.63     12.26 o 
   1  -7   7      531.84      588.80     38.80 o 
   2  -7   7      506.98      550.95     37.48 o 
   3  -7   7       15.25        4.74     17.27 o 
   4  -7   7      255.32      234.44     32.54 o 
   5  -7   7      255.10      219.01     22.03 o 
   6  -7   7      261.65      290.66     44.69 o 
   7  -7   7      244.04      252.65     30.12 o 
  -9  -6   7       66.18      136.15     32.26 o 
  -8  -6   7        0.02       -4.93     17.17 o 
  -7  -6   7       13.48       10.91     18.12 o 
  -6  -6   7        0.18      -16.22     14.80 o 
  -5  -6   7      495.07      475.90     37.67 o 
  -4  -6   7      112.09      150.57     20.19 o 
  -3  -6   7       16.91       15.09     12.45 o 
  -2  -6   7      108.26       98.61     16.03 o 
  -1  -6   7       51.72       29.30     11.27 o 
   0  -6   7      308.24      298.51     19.17 o 
   1  -6   7      924.64      870.33     23.20 o 
   2  -6   7      496.62      483.99     22.28 o 
   3  -6   7       11.49       12.04     14.75 o 
   4  -6   7      152.87      164.23     17.99 o 
   5  -6   7      210.32      218.86     21.45 o 
   6  -6   7     1141.55     1089.72     41.14 o 
   7  -6   7      445.13      405.65     48.96 o 
   8  -6   7        3.12        4.93     27.61 o 
 -10  -5   7       72.84      100.28     30.93 o 
  -9  -5   7        6.10      -12.71     18.41 o 
  -8  -5   7        0.54       11.57     20.68 o 
  -7  -5   7        3.67        3.98     16.89 o 
  -6  -5   7       75.65       50.57     22.01 o 
  -5  -5   7      166.21      241.65     31.50 o 
  -4  -5   7        7.31       -0.57     13.00 o 
  -3  -5   7      101.98      114.27     20.59 o 
  -2  -5   7       56.94       81.79     13.53 o 
  -1  -5   7        0.61        1.26      6.33 o 
   0  -5   7      864.70      805.90     21.40 o 
   1  -5   7       93.68       83.39      9.26 o 
   2  -5   7      183.98      173.82     10.69 o 
   3  -5   7      569.52      567.40     24.05 o 
   4  -5   7       55.86       59.69     13.01 o 
   5  -5   7      874.96      807.05     31.74 o 
   6  -5   7      113.92      115.44     18.15 o 
   7  -5   7       97.35      102.28     29.89 o 
   8  -5   7       10.60       -4.84     27.23 o 
   9  -5   7       83.93       59.11     35.96 o 
 -10  -4   7       69.82       58.06     23.34 o 
  -9  -4   7        0.94        1.33     17.46 o 
  -8  -4   7        0.97       -5.88     17.17 o 
  -7  -4   7       98.47      141.27     26.66 o 
  -6  -4   7      328.94      340.80     29.89 o 
  -5  -4   7      181.82      194.59     26.00 o 
  -4  -4   7       16.22       16.89     12.71 o 
  -3  -4   7      167.84      167.10     16.80 o 
  -2  -4   7      397.40      332.80     18.00 o 
  -1  -4   7     5445.88     5654.10    129.67 o 
   0  -4   7     4107.58     4188.38     67.90 o 
   1  -4   7      682.86      677.04     18.19 o 
   2  -4   7       49.35       33.51      6.49 o 
   3  -4   7      250.81      226.97     15.26 o 
   4  -4   7      119.36      105.19     14.16 o 
   5  -4   7      405.58      413.34     22.80 o 
   6  -4   7      107.97      115.56     24.86 o 
   7  -4   7       12.01      -14.71     19.54 o 
   8  -4   7       19.60        0.76     21.63 o 
   9  -4   7       14.76      -20.30     28.84 o 
 -10  -3   7       13.14       -1.33     16.22 o 
  -9  -3   7       46.27       31.21     19.07 o 
  -8  -3   7      196.79      167.46     29.60 o 
  -7  -3   7      127.91      177.80     28.27 o 
  -6  -3   7      352.89      345.92     28.84 o 
  -5  -3   7      119.04      159.77     24.19 o 
  -4  -3   7        2.92        3.13     11.67 o 
  -3  -3   7        8.23        3.51      9.39 o 
  -2  -3   7      710.89      744.48     53.18 o 
  -1  -3   7     3003.47     2780.86     47.74 o 
   0  -3   7     1961.73     2018.63     36.80 o 
   1  -3   7     1893.08     2072.38     37.47 o 
   2  -3   7     3103.99     3360.15     55.24 o 
   3  -3   7      132.72      137.38      9.75 o 
   4  -3   7      595.27      528.30     21.95 o 
   5  -3   7       40.52       37.80     11.29 o 
   6  -3   7        0.85      -20.92     13.95 o 
   7  -3   7        0.37       -3.98     14.90 o 
   8  -3   7       33.25       32.92     21.35 o 
   9  -3   7      365.76      370.78     43.64 o 
  10  -3   7       60.19       37.48     31.97 o 
 -10  -2   7       12.03        1.71     18.12 o 
  -9  -2   7       10.63       -7.59     15.09 o 
  -8  -2   7       42.02       27.99     17.46 o 
  -7  -2   7     1183.99     1104.64     52.28 o 
  -6  -2   7      512.25      509.30     33.59 o 
  -5  -2   7        0.07      -11.01     10.72 o 
  -4  -2   7      333.46      317.65     24.00 o 
  -3  -2   7      492.10      407.21     24.86 o 
  -2  -2   7     1352.82     1270.11     46.49 o 
  -1  -2   7      270.30      186.13      9.95 o 
   0  -2   7      896.98      954.37     20.59 o 
   1  -2   7     2340.14     2721.11     46.90 o 
   2  -2   7        0.56        1.76      5.10 o 
   3  -2   7      457.31      478.84     13.56 o 
   4  -2   7     1527.90     1540.48     31.93 o 
   5  -2   7      402.55      413.94     26.38 o 
   6  -2   7        0.11      -16.65     11.10 o 
   7  -2   7        5.71       -1.23     16.41 o 
   8  -2   7       11.32       -7.97     19.73 o 
   9  -2   7       37.52       39.66     26.57 o 
  10  -2   7       21.35        2.09     27.70 o 
 -11  -1   7        2.58      -47.39     31.59 o 
 -10  -1   7       18.67       42.31     21.92 o 
  -9  -1   7        0.20       -8.92     13.85 o 
  -8  -1   7       41.98       36.81     19.16 o 
  -7  -1   7        5.02      -12.05     10.82 o 
  -6  -1   7      339.38      321.54     26.94 o 
  -5  -1   7      440.44      358.54     26.76 o 
  -4  -1   7      308.31      239.28     19.92 o 
  -3  -1   7     1119.79     1047.05     41.37 o 
  -2  -1   7     2318.33     2185.00     66.98 o 
  -1  -1   7      781.13      805.30     26.75 o 
   0  -1   7       28.19       17.18      4.41 o 
   1  -1   7       20.09       20.60      4.61 o 
   2  -1   7      492.23      542.91     14.00 o 
   3  -1   7      303.62      276.19     10.30 o 
   4  -1   7     2776.94     2865.86     49.63 o 
   5  -1   7      308.88      313.31     13.90 o 
   6  -1   7       45.44       34.53     14.90 o 
   7  -1   7        2.14      -11.48     15.75 o 
   8  -1   7       50.76       21.82     21.35 o 
   9  -1   7       71.11       65.94     26.57 o 
  10  -1   7      123.10      167.46     36.34 o 
 -11   0   7        0.30      -27.80     34.91 o 
 -10   0   7        0.86       36.81     34.16 o 
  -9   0   7      130.54      116.17     42.60 o 
  -8   0   7      611.17      577.23     37.10 o 
  -7   0   7       40.85       27.04     14.99 o 
  -6   0   7        7.52        3.32     13.00 o 
  -5   0   7      858.08      781.50     37.10 o 
  -4   0   7        3.30        5.31      9.87 o 
  -3   0   7     2627.79     2391.54     72.68 o 
  -2   0   7     1160.63     1113.75     40.70 o 
  -1   0   7      886.59      903.99     24.12 o 
   0   0   7      596.18      636.09     16.58 o 
   1   0   7      174.32      196.80      7.13 o 
   2   0   7     1756.36     1856.95     31.70 o 
   3   0   7     1315.51     1433.01     26.32 o 
   4   0   7     1024.81     1144.14     23.63 o 
   5   0   7        7.52       -3.65      6.08 o 
   6   0   7       75.92       99.78     12.13 o 
   7   0   7      184.44      284.25     31.31 o 
   8   0   7      592.06      723.91     45.73 o 
   9   0   7        2.81       -2.56     21.82 o 
  10   0   7        4.28       16.60     27.32 o 
 -11   1   7        5.42       16.03     32.07 o 
 -10   1   7       79.64       82.07     40.61 o 
  -9   1   7      264.02      387.47     51.04 o 
  -8   1   7        6.52        2.42     13.76 o 
  -7   1   7      548.90      516.32     36.91 o 
  -6   1   7        0.30      -12.12     13.28 o 
  -5   1   7      642.66      613.94     32.35 o 
  -4   1   7     1833.66     1874.18     62.05 o 
  -3   1   7     2829.84     2786.61     81.69 o 
  -2   1   7        8.86       13.66      9.20 o 
   0   1   7     7113.70     7446.04    132.92 o 
   1   1   7      947.03     1002.45     25.01 o 
   2   1   7      401.50      319.14      8.66 o 
   3   1   7      572.55      565.36     13.93 o 
   4   1   7      127.08      130.02      8.88 o 
   5   1   7       27.79       30.75      9.10 o 
   6   1   7       21.22       41.53     11.13 o 
   7   1   7      473.11      445.34     43.41 o 
   8   1   7      793.88      842.31     49.24 o 
   9   1   7      191.71      269.07     36.53 o 
 -11   2   7        8.98      -21.54     31.78 o 
 -10   2   7       96.66       84.34     37.19 o 
  -9   2   7      263.73      292.03     45.35 o 
  -8   2   7       13.27       12.52     25.05 o 
  -7   2   7      163.77      136.69     19.58 o 
  -6   2   7      433.36      390.96     21.54 o 
  -5   2   7      961.81      897.29     30.35 o 
  -4   2   7     2944.49     2815.11     62.35 o 
  -3   2   7      674.45      592.95     25.62 o 
  -2   2   7      708.23      671.05     23.81 o 
  -1   2   7      271.51      270.53     11.73 o 
   0   2   7      166.45      176.26      6.97 o 
   1   2   7     1487.19     1308.38     30.39 o 
   2   2   7      743.72      761.72     21.43 o 
   3   2   7      820.47      893.69     19.28 o 
   4   2   7      576.75      594.94     16.40 o 
   5   2   7       21.06       39.13      7.96 o 
   6   2   7      282.21      269.30     14.62 o 
   7   2   7      798.09      772.60     30.13 o 
   8   2   7      549.10      552.46     41.27 o 
   9   2   7        0.14       -8.92     23.15 o 
 -10   3   7       91.16      103.23     36.91 o 
  -9   3   7      106.16      133.49     38.14 o 
  -8   3   7        0.01        7.02     24.86 o 
  -7   3   7        0.73        0.09     11.46 o 
  -6   3   7        6.38        1.60     10.78 o 
  -5   3   7        2.61       -7.94      8.67 o 
  -4   3   7     2048.48     1933.84     46.84 o 
  -3   3   7       57.33       27.32      9.32 o 
  -2   3   7       48.02       60.28      8.94 o 
  -1   3   7       82.93       80.39      8.56 o 
   0   3   7     1648.23     1839.94     48.48 o 
   1   3   7     8050.43     8901.31    127.99 o 
   2   3   7     3756.54     4057.72     77.48 o 
   3   3   7      896.80     1046.55     28.10 o 
   4   3   7      938.41      968.89     28.24 o 
   5   3   7        2.94       -8.12      7.85 o 
   6   3   7      288.48      310.84     35.15 o 
   7   3   7      620.32      562.15     61.76 o 
   8   3   7       81.97       75.06     16.41 o 
 -10   4   7       63.75       35.01     31.78 o 
  -9   4   7       38.42       46.49     31.69 o 
  -8   4   7        9.15        2.47     22.11 o 
  -7   4   7        3.38        9.58     20.11 o 
  -6   4   7      336.28      327.98     20.32 o 
  -5   4   7     1598.65     1535.73     41.50 o 
  -4   4   7        3.02       -1.57      8.75 o 
  -3   4   7       88.92      106.67     12.58 o 
  -2   4   7      724.19      800.75     35.72 o 
  -1   4   7      248.92      309.34     16.46 o 
   0   4   7     4224.16     4501.39     84.19 o 
   1   4   7     5640.74     5737.99     97.87 o 
   2   4   7        0.59       -5.19      4.46 o 
   3   4   7      914.20      931.84     40.89 o 
   4   4   7      511.05      515.00     20.50 o 
   5   4   7      153.40      150.09     15.86 o 
   6   4   7     1531.99     1762.75     46.91 o 
   7   4   7      110.19      116.71     20.11 o 
   8   4   7        5.26       -2.28     12.35 o 
   9   4   7       65.39       76.72     25.81 o 
  10   4   7        4.79       14.90     27.61 o 
 -10   5   7       46.28       29.51     35.39 o 
  -9   5   7       19.08       22.39     29.22 o 
  -8   5   7       45.76       19.83     26.00 o 
  -7   5   7       29.75       18.31     25.52 o 
  -6   5   7     1161.62     1225.23     61.67 o 
  -5   5   7     1091.54     1154.52     52.85 o 
  -4   5   7       25.34       37.63     11.80 o 
  -3   5   7      561.63      605.99     22.64 o 
  -2   5   7       47.89       81.80     11.24 o 
  -1   5   7      278.73      313.00     15.68 o 
   0   5   7     2527.07     2601.27     54.87 o 
   1   5   7     3081.15     3050.25     62.08 o 
   2   5   7      476.80      446.22     13.75 o 
   3   5   7       46.77       33.62      7.35 o 
   4   5   7      266.88      256.34     15.18 o 
   5   5   7     1466.59     1423.13     57.92 o 
   6   5   7      284.50      283.83     18.86 o 
   7   5   7       16.44        6.45     11.98 o 
   8   5   7        5.42      -29.03     19.35 o 
   9   5   7        0.83        3.61     22.49 o 
  10   5   7       23.40       36.15     26.00 o 
  -9   6   7       16.46      -15.75     26.57 o 
  -8   6   7        1.11      -24.48     27.32 o 
  -7   6   7      217.17      237.95     38.61 o 
  -6   6   7     1016.11      962.61     55.22 o 
  -5   6   7      241.05      278.37     29.89 o 
  -4   6   7       65.53       61.49     14.45 o 
  -3   6   7      202.82      214.85     15.67 o 
  -2   6   7      254.69      253.13     24.00 o 
  -1   6   7     1634.33     1666.54     49.10 o 
   0   6   7      589.01      608.11     38.47 o 
   1   6   7        9.46       10.56      7.84 o 
   2   6   7      134.57      146.41     23.24 o 
   3   6   7       89.97      103.57     27.99 o 
   4   6   7      814.00      751.80     43.26 o 
   5   6   7      637.39      616.03     39.85 o 
   6   6   7       53.50       38.61     20.97 o 
   7   6   7       20.90       13.95     23.81 o 
   8   6   7        2.78      -27.32     18.50 o 
   9   6   7       15.35       13.00     24.67 o 
  10   6   7       60.94       51.42     30.55 o 
  -8   7   7       62.25       81.59     31.21 o 
  -7   7   7      598.25      562.05     47.82 o 
  -6   7   7      583.39      580.64     45.73 o 
  -5   7   7       14.05       28.46     25.43 o 
  -4   7   7      339.10      364.89     36.05 o 
  -3   7   7       27.61       19.90     13.44 o 
  -2   7   7      724.13      807.03     29.25 o 
  -1   7   7     2025.91     2022.03     64.37 o 
   0   7   7      374.78      381.90     22.39 o 
   1   7   7        5.27       -0.48      8.68 o 
   2   7   7       27.83       15.54     10.07 o 
   3   7   7       86.30       65.86     23.43 o 
   4   7   7      541.58      570.96     35.20 o 
   5   7   7     1353.78     1419.06     65.09 o 
   6   7   7        4.06      -10.34     18.79 o 
   7   7   7        5.50       -5.79     22.39 o 
   8   7   7        2.33      -15.75     23.72 o 
   9   7   7       19.17      -18.98     24.95 o 
  -8   8   7      126.05      105.12     38.71 o 
  -7   8   7      276.73      352.94     49.24 o 
  -6   8   7       42.71       -8.44     27.61 o 
  -5   8   7       16.22      -34.72     23.15 o 
  -4   8   7       43.99       20.11     24.38 o 
  -3   8   7      337.74      327.24     22.45 o 
  -2   8   7     3310.38     3104.65    150.19 o 
  -1   8   7      376.46      371.45     22.06 o 
   0   8   7        1.36      -10.27     10.30 o 
   1   8   7      300.97      272.96     27.28 o 
   2   8   7        7.01       -3.74      9.60 o 
   3   8   7      176.85      121.65     23.48 o 
   4   8   7      268.24      281.67     22.00 o 
   5   8   7      292.70      354.46     33.97 o 
   6   8   7      116.16      113.19     33.78 o 
   7   8   7      390.03      399.05     41.65 o 
   8   8   7        4.50      -10.06     26.00 o 
   9   8   7       59.51       67.55     31.02 o 
  -7   9   7       71.21       20.97     37.95 o 
  -6   9   7        3.85       18.88     30.55 o 
  -5   9   7       28.19      -11.29     25.90 o 
  -4   9   7      148.33       90.61     30.46 o 
  -3   9   7      562.47      578.37     42.98 o 
  -2   9   7      500.65      523.51     27.53 o 
  -1   9   7      188.71      178.48     20.44 o 
   0   9   7       36.70       38.36     14.13 o 
   1   9   7       66.80       80.87     16.84 o 
   2   9   7       18.32        9.89     12.85 o 
   3   9   7      231.56      211.05     21.90 o 
   4   9   7      153.67      138.09     20.00 o 
   5   9   7        3.95        4.46     24.48 o 
   6   9   7        0.44      -30.65     21.63 o 
   7   9   7        0.54      -40.13     26.76 o 
   8   9   7        7.13        1.71     33.11 o 
  -5  10   7        5.82       18.69     29.41 o 
  -4  10   7       17.62       -2.47     22.01 o 
  -3  10   7      227.84      227.89     35.29 o 
  -2  10   7        0.82      -12.62     18.98 o 
  -1  10   7       50.73       27.04     15.43 o 
   0  10   7       52.75       29.47     19.40 o 
   1  10   7        4.30       -1.27     14.76 o 
   2  10   7      333.05      344.00     24.07 o 
   3  10   7      232.85      264.66     25.18 o 
   4  10   7       20.58       16.22     25.05 o 
   5  10   7        0.70      -13.28     24.95 o 
   6  10   7       28.00       32.92     28.08 o 
   7  10   7      220.55      249.81     46.96 o 
  -3  11   7       83.51      129.22     31.21 o 
  -2  11   7       51.58       42.41     22.01 o 
  -1  11   7        2.32       -4.74     21.73 o 
   0  11   7        9.92        7.58     15.44 o 
   1  11   7      113.16      109.30     33.63 o 
   2  11   7       99.29      127.60     22.21 o 
   3  11   7       80.95       43.93     31.97 o 
   4  11   7        0.18      -22.30     25.52 o 
   5  11   7        0.27      -18.88     25.71 o 
   0  12   7        6.89      -23.53     18.50 o 
   1  12   7      140.43      258.25     36.72 o 
   2  12   7       79.66       31.97     32.54 o 
  -3 -10   8      147.55      169.05     37.14 o 
  -2 -10   8        6.45       40.51     25.71 o 
  -1 -10   8        1.00       -6.64     25.05 o 
   0 -10   8        2.77       21.63     26.00 o 
   1 -10   8       33.76       62.33     29.70 o 
  -5  -9   8      328.58      355.03     47.53 o 
  -4  -9   8      196.00      235.17     28.53 o 
  -3  -9   8        4.82      -13.94     15.31 o 
  -2  -9   8        6.45      -10.09     15.77 o 
  -1  -9   8       17.38      -10.25     23.05 o 
   0  -9   8       31.22       26.76     23.62 o 
   1  -9   8      370.51      389.66     38.61 o 
   2  -9   8      638.69      679.79     47.15 o 
   3  -9   8       61.24       54.55     23.34 o 
   4  -9   8      184.45      215.18     35.20 o 
  -7  -8   8        5.57       -7.02     22.77 o 
  -6  -8   8       22.35        1.23     24.29 o 
  -5  -8   8       57.55       53.42     23.62 o 
  -4  -8   8      648.18      690.83     35.99 o 
  -3  -8   8       15.90       18.76     16.59 o 
  -2  -8   8       24.66        5.80     13.85 o 
  -1  -8   8        5.74      -17.65     11.76 o 
   0  -8   8      202.86      286.05     37.00 o 
   1  -8   8      725.28      800.09     48.39 o 
   2  -8   8      491.33      462.43     36.72 o 
   3  -8   8        2.07       -4.17     18.31 o 
   4  -8   8      109.49      103.60     28.46 o 
   5  -8   8       20.15        0.38     23.05 o 
   6  -8   8      320.35      315.27     40.23 o 
  -8  -7   8        1.25       -8.35     20.87 o 
  -7  -7   8        0.18      -17.93     16.41 o 
  -6  -7   8       40.56       31.02     21.54 o 
  -5  -7   8      204.74      307.78     41.37 o 
  -4  -7   8      115.08      131.01     22.77 o 
  -3  -7   8        0.31      -10.97     12.88 o 
  -2  -7   8      131.46       94.45     32.16 o 
  -1  -7   8        8.23      -13.26     12.05 o 
   0  -7   8      552.79      598.49     30.74 o 
   1  -7   8      842.73      895.06     46.96 o 
   2  -7   8       19.41       -3.13     15.75 o 
   3  -7   8       79.65       79.89     21.06 o 
   4  -7   8       95.91       92.03     23.43 o 
   5  -7   8      252.36      278.58     25.31 o 
   6  -7   8      639.65      556.98     71.82 o 
   7  -7   8       92.44       87.83     19.88 o 
  -9  -6   8        0.01       -6.36     21.35 o 
  -8  -6   8        1.48        2.94     20.49 o 
  -7  -6   8       11.28        5.69     17.46 o 
  -6  -6   8      156.96      197.25     33.30 o 
  -5  -6   8      557.60      623.34     44.31 o 
  -4  -6   8       63.78       95.77     17.88 o 
  -3  -6   8        2.57       -4.69     11.08 o 
  -2  -6   8       37.54       29.17     16.22 o 
  -1  -6   8      404.77      381.72     22.33 o 
   0  -6   8      670.37      660.99     34.35 o 
   1  -6   8      150.81      174.79     13.04 o 
   2  -6   8       64.58       54.45     12.19 o 
   3  -6   8       32.57       11.31     11.53 o 
   4  -6   8       34.11       29.13     12.95 o 
   5  -6   8      990.92      948.98     49.29 o 
   6  -6   8     1211.44     1242.19     61.91 o 
   7  -6   8        9.48       -8.57     17.55 o 
   8  -6   8        0.21      -25.82     39.71 o 
  -9  -5   8        1.30       -8.54     17.27 o 
  -8  -5   8       10.94       22.49     20.97 o 
  -7  -5   8      181.89      189.56     31.69 o 
  -6  -5   8      177.57      214.61     31.12 o 
  -5  -5   8      100.59      109.49     23.53 o 
  -4  -5   8      303.40      312.43     28.65 o 
  -3  -5   8      296.72      313.66     20.51 o 
  -2  -5   8      424.22      409.95     22.68 o 
  -1  -5   8     1222.21     1388.10     93.94 o 
   0  -5   8     1167.99     1050.43     25.64 o 
   1  -5   8      161.30      177.43     11.71 o 
   2  -5   8      195.77      176.56     14.48 o 
   3  -5   8       12.58        1.13     12.76 o 
   4  -5   8      194.00      188.23     18.01 o 
   5  -5   8      595.45      613.15     27.78 o 
   6  -5   8       83.97       46.18     21.02 o 
   7  -5   8        2.11       -1.73     15.93 o 
   8  -5   8      145.90      137.42     23.72 o 
   9  -5   8       15.15       -6.06     20.46 o 
 -10  -4   8        0.62        7.87     21.63 o 
  -9  -4   8       27.06       31.40     22.01 o 
  -8  -4   8       93.28      104.93     26.57 o 
  -7  -4   8      402.43      344.40     31.97 o 
  -6  -4   8      188.63      225.14     30.27 o 
  -5  -4   8        0.69      -11.39     10.63 o 
  -4  -4   8       23.53       23.62     14.23 o 
  -3  -4   8       21.40        9.48     23.01 o 
  -2  -4   8     4345.47     4299.41     88.85 o 
  -1  -4   8     4083.18     4381.63     71.96 o 
   0  -4   8       77.85       62.29      8.32 o 
   1  -4   8        8.49       11.52      6.07 o 
   2  -4   8       41.39       37.36      7.36 o 
   3  -4   8      176.80      203.72     15.40 o 
   4  -4   8      545.73      502.07     22.45 o 
   5  -4   8      512.46      533.71     25.37 o 
   6  -4   8       24.34       14.34     15.28 o 
   7  -4   8       40.60        8.21     14.41 o 
   8  -4   8      114.98       75.14     28.84 o 
   9  -4   8      193.16      240.04     41.27 o 
 -10  -3   8       67.05       78.56     26.19 o 
  -9  -3   8       19.48       -8.63     17.46 o 
  -8  -3   8      727.56      582.35     40.89 o 
  -7  -3   8      211.48      216.98     31.31 o 
  -6  -3   8        0.90      -11.29     12.33 o 
  -5  -3   8       16.40       22.96     13.76 o 
  -4  -3   8       12.45       -4.46     11.48 o 
  -3  -3   8      553.31      526.85     31.12 o 
  -2  -3   8      556.31      472.47     20.53 o 
  -1  -3   8     1653.32     1499.11     30.61 o 
   0  -3   8      105.25      133.56     10.11 o 
   1  -3   8      437.65      414.97     14.11 o 
   2  -3   8      227.23      200.22     10.34 o 
   3  -3   8      362.80      374.47     13.05 o 
   4  -3   8      262.94      239.96     16.02 o 
   5  -3   8        1.33       -7.32      8.91 o 
   6  -3   8       17.79        8.13     19.54 o 
   7  -3   8       11.15       21.16     19.73 o 
   8  -3   8       57.40       33.78     25.05 o 
   9  -3   8      106.11      119.26     32.64 o 
  10  -3   8        8.14      -22.77     27.89 o 
 -10  -2   8        6.07      -18.79     17.55 o 
  -9  -2   8       48.69       63.00     22.87 o 
  -8  -2   8      552.84      469.26     35.86 o 
  -7  -2   8      298.38      323.05     28.84 o 
  -6  -2   8       18.10        9.77     13.66 o 
  -5  -2   8        0.70       -8.82      9.68 o 
  -4  -2   8       11.62        2.18     10.63 o 
  -3  -2   8        2.31      -10.06      6.93 o 
  -2  -2   8      892.27      825.71     36.72 o 
  -1  -2   8      500.80      546.22     16.10 o 
   0  -2   8     3789.63     4219.57     66.66 o 
   1  -2   8      564.51      655.92     16.92 o 
   2  -2   8     2836.67     2909.66     48.71 o 
   3  -2   8     1555.20     1432.04     28.43 o 
   4  -2   8      528.06      549.96     15.22 o 
   5  -2   8       23.70       15.91     26.94 o 
   6  -2   8        6.75      -14.18      9.67 o 
   7  -2   8        5.62      -16.41     15.09 o 
   8  -2   8      186.61      258.92     33.11 o 
   9  -2   8      271.66      339.18     37.95 o 
 -11  -1   8        5.91      -11.76     30.65 o 
 -10  -1   8       10.24       13.95     20.30 o 
  -9  -1   8      108.20      135.39     27.32 o 
  -8  -1   8        0.46        4.27     15.18 o 
  -7  -1   8      317.78      289.56     31.31 o 
  -6  -1   8       44.54       62.05     19.26 o 
  -5  -1   8       77.00       84.34     18.12 o 
  -4  -1   8        2.39       -4.65      9.01 o 
  -3  -1   8      662.56      544.78     28.94 o 
  -2  -1   8      199.53      153.70     18.12 o 
  -1  -1   8      206.83      265.43     28.04 o 
   0  -1   8      145.51      142.44      7.82 o 
   1  -1   8      335.06      315.82     10.62 o 
   2  -1   8     1443.54     1556.99     29.19 o 
   3  -1   8     2114.30     2120.16     37.05 o 
   4  -1   8       98.23       96.58      8.10 o 
   5  -1   8        2.12       -8.61      6.68 o 
   6  -1   8       42.75       22.09     35.29 o 
   7  -1   8       27.44       20.40     18.03 o 
   8  -1   8      259.17      359.87     38.71 o 
   9  -1   8      260.66      321.35     36.72 o 
 -11   0   8       19.94      -21.06     32.83 o 
 -10   0   8      118.61      130.26     40.42 o 
  -9   0   8      172.73      207.11     24.94 o 
  -8   0   8       67.48       78.75     21.82 o 
  -7   0   8       20.56       17.74     15.75 o 
  -6   0   8        2.26       -7.78     13.38 o 
  -5   0   8      202.20      205.41     23.72 o 
  -4   0   8      930.31      783.20     36.91 o 
  -3   0   8     1629.75     1594.49     55.50 o 
  -2   0   8       37.62       63.00     13.57 o 
  -1   0   8      863.20      923.53     25.49 o 
   0   0   8      868.18      959.44     25.63 o 
   1   0   8      518.45      512.08     12.85 o 
   2   0   8      620.97      585.36     20.47 o 
   3   0   8      815.04      795.40     19.60 o 
   4   0   8        0.15       -6.48      4.77 o 
   5   0   8       20.51       20.26     12.07 o 
   6   0   8       68.67       67.87     13.49 o 
   7   0   8     1192.48     1240.22     55.12 o 
   8   0   8      112.67      165.27     29.13 o 
 -11   1   8        9.20      -10.72     36.53 o 
 -10   1   8       25.88       24.67     31.02 o 
  -9   1   8      100.54       89.56     36.34 o 
  -8   1   8        0.72      -12.72     13.52 o 
  -7   1   8      161.26      152.94     19.91 o 
  -6   1   8      100.62      104.93     21.16 o 
  -5   1   8      126.99      163.38     22.87 o 
  -4   1   8     2327.63     2088.32     69.07 o 
  -3   1   8      953.85      927.98     39.37 o 
  -2   1   8      533.63      500.38     26.09 o 
  -1   1   8     1203.04     1256.82     44.12 o 
   0   1   8      148.15      205.79     36.05 o 
   1   1   8       38.02       86.91      9.28 o 
   2   1   8       20.21       15.25      3.50 o 
   3   1   8        0.09       -6.40      4.27 o 
   4   1   8       70.87       80.14      7.52 o 
   5   1   8      166.02      171.24     11.08 o 
   6   1   8      511.33      527.91     33.30 o 
   7   1   8     1432.86     1483.03     94.02 o 
   8   1   8      393.81      434.34     36.34 o 
 -10   2   8      106.98      131.97     41.56 o 
  -9   2   8      207.28      233.40     42.88 o 
  -8   2   8       48.01       26.46     15.86 o 
  -7   2   8      155.13      168.91     20.63 o 
  -6   2   8      366.00      338.91     32.21 o 
  -5   2   8      419.03      402.63     21.17 o 
  -4   2   8     1367.08     1294.77     36.82 o 
  -3   2   8      809.40      733.37     24.74 o 
  -2   2   8       25.06       20.02      8.62 o 
  -1   2   8        3.51       -8.38     20.40 o 
   0   2   8     1097.23     1146.14     22.17 o 
   1   2   8    15980.31    16618.88    285.91 o 
   2   2   8      364.13      355.21     15.05 o 
   3   2   8     1189.71     1213.35     41.55 o 
   4   2   8       37.09       52.23      7.10 o 
   5   2   8      108.20      107.58     13.86 o 
   6   2   8     2003.47     2227.66     44.63 o 
   7   2   8      996.24     1033.41     38.36 o 
   8   2   8        3.03       -6.83     19.45 o 
 -10   3   8       29.27       60.44     33.78 o 
  -9   3   8        2.22      -13.66     26.76 o 
  -8   3   8      235.74      319.45     44.97 o 
  -7   3   8        8.27        2.11     12.94 o 
  -6   3   8        8.74        4.55     11.77 o 
  -5   3   8     1373.57     1363.62     39.78 o 
  -4   3   8      280.43      279.10     17.06 o 
  -3   3   8      166.70      172.53     13.20 o 
  -2   3   8       11.73        5.74      7.70 o 
  -1   3   8      988.52     1008.93     52.28 o 
   0   3   8     6254.04     6744.24    120.50 o 
   1   3   8     3932.92     4357.80     66.23 o 
   2   3   8      784.76      822.36     24.11 o 
   3   3   8     6942.72     7977.48    144.71 o 
   4   3   8      137.84      131.85     13.12 o 
   5   3   8      571.41      592.57     23.41 o 
   6   3   8      824.59      883.15     30.86 o 
   7   3   8       49.49       51.32     19.07 o 
   8   3   8        7.20      -10.33     13.47 o 
   9   3   8      132.72      182.92     33.49 o 
  10   3   8        2.92        6.64     23.91 o 
  11   3   8        7.59       -8.54     28.56 o 
 -10   4   8        5.15       -1.23     33.97 o 
  -9   4   8        1.80        4.93     30.65 o 
  -8   4   8        1.50      -26.85     21.35 o 
  -7   4   8      161.45      184.25     35.01 o 
  -6   4   8      708.33      694.22     28.51 o 
  -5   4   8      173.79      177.76     17.94 o 
  -4   4   8        0.68       -9.08      8.36 o 
  -3   4   8       11.53       -0.98      8.65 o 
  -2   4   8     1126.84     1081.58     29.82 o 
  -1   4   8     2875.60     3066.39     61.70 o 
   0   4   8     5603.67     5964.34    108.68 o 
   1   4   8       40.28       42.83      7.57 o 
   2   4   8     2443.17     2431.33     41.96 o 
   3   4   8       96.67       99.72     11.02 o 
   4   4   8      645.37      697.90     24.34 o 
   5   4   8     3396.59     3454.92     74.33 o 
   6   4   8      533.71      533.39     24.49 o 
   7   4   8        0.01       -0.95     11.94 o 
   8   4   8        2.63       -6.39     13.29 o 
   9   4   8        4.70       -3.26     14.17 o 
  10   4   8       75.33      135.48     35.20 o 
  -9   5   8        0.11      -37.43     24.95 o 
  -8   5   8        0.15       -7.12     23.81 o 
  -7   5   8      251.18      264.99     40.23 o 
  -6   5   8      869.30      944.11     54.65 o 
  -5   5   8        0.90       19.42     12.14 o 
  -4   5   8     1398.02     1441.96     39.79 o 
  -3   5   8       69.26       58.04     11.63 o 
  -2   5   8      112.05      152.43     15.65 o 
  -1   5   8     1327.64     1367.04     34.82 o 
   0   5   8      471.70      450.37     19.83 o 
   1   5   8       69.02       75.30      9.71 o 
   2   5   8      301.42      276.83     11.34 o 
   3   5   8       48.34       47.71      9.19 o 
   4   5   8      875.39      787.92     25.85 o 
   5   5   8      613.55      661.25     25.56 o 
   6   5   8        1.29       -2.80     10.41 o 
   7   5   8        0.62      -16.08     10.72 o 
   8   5   8       35.59        5.88     23.72 o 
   9   5   8       23.64       17.27     25.33 o 
  -9   6   8       12.11      -16.41     29.41 o 
  -8   6   8      103.54       94.21     34.82 o 
  -7   6   8      641.39      611.76     48.86 o 
  -6   6   8      492.42      523.72     40.61 o 
  -5   6   8      180.93      202.66     30.74 o 
  -4   6   8      735.01      716.99     27.59 o 
  -3   6   8       63.59       69.61     13.78 o 
  -2   6   8     1182.01     1316.45     36.43 o 
  -1   6   8     1095.17     1115.20     31.93 o 
   0   6   8       65.05       63.58     10.67 o 
   1   6   8      365.71      372.19     16.79 o 
   2   6   8       62.34       63.69     10.16 o 
   3   6   8     1078.09     1134.05     62.23 o 
   4   6   8     1884.13     1722.00     67.27 o 
   5   6   8      213.93      252.37     34.44 o 
   6   6   8       14.63       -6.45     18.79 o 
   7   6   8        1.42      -13.28     21.35 o 
   8   6   8       26.46       15.65     23.24 o 
   9   6   8       82.49       86.24     31.97 o 
  10   6   8       37.12       36.15     30.17 o 
  -8   7   8      143.27      121.35     35.01 o 
  -7   7   8      302.80      338.52     44.40 o 
  -6   7   8        6.95        9.87     24.95 o 
  -5   7   8      269.33      271.73     35.39 o 
  -4   7   8       38.51       25.74     15.08 o 
  -3   7   8      269.80      272.61     19.57 o 
  -2   7   8     2021.09     2024.84     50.85 o 
  -1   7   8       25.53       26.85     11.59 o 
   0   7   8        6.53       -0.63      9.00 o 
   1   7   8        2.07      -12.71      8.47 o 
   2   7   8        4.78       -7.11     13.05 o 
   3   7   8      304.84      270.58     17.78 o 
   4   7   8     1598.23     1470.68     43.64 o 
   5   7   8        3.83      -32.73     22.39 o 
   6   7   8      106.19       95.82     26.19 o 
   7   7   8       31.19       30.36     25.52 o 
   8   7   8       44.59       35.77     25.52 o 
   9   7   8       57.57       48.10     28.46 o 
  -7   8   8       74.46       39.18     34.06 o 
  -6   8   8        1.52      -17.65     26.38 o 
  -5   8   8       49.81      -26.94     25.05 o 
  -4   8   8      213.15      228.75     34.35 o 
  -3   8   8     1409.53     1359.20     52.18 o 
  -2   8   8     1590.42     1703.50     47.87 o 
  -1   8   8       71.39       60.39     13.92 o 
   0   8   8      236.38      259.09     19.83 o 
   1   8   8        2.98       -6.86     10.03 o 
   2   8   8       90.76       88.03     14.59 o 
   3   8   8      466.26      431.48     37.14 o 
   4   8   8      113.57      124.21     18.33 o 
   5   8   8       65.84       37.76     23.43 o 
   6   8   8      384.13      409.68     39.09 o 
   7   8   8       33.28       63.19     30.46 o 
   8   8   8      132.09      150.28     37.67 o 
   9   8   8       10.01        4.46     26.19 o 
  -6   9   8       19.38       -6.74     25.33 o 
  -5   9   8        1.61       -8.54     22.20 o 
  -4   9   8        3.41      -32.16     21.44 o 
  -3   9   8      329.21      394.68     37.38 o 
  -2   9   8      280.16      286.27     23.10 o 
  -1   9   8       49.99       62.01     16.60 o 
   0   9   8       56.43       46.72     15.26 o 
   1   9   8       55.39       46.85     28.27 o 
   2   9   8      351.52      305.21     23.30 o 
   3   9   8       31.28       18.01     15.00 o 
   4   9   8       10.58      -10.91     24.19 o 
   5   9   8        4.64      -15.09     19.16 o 
   6   9   8      211.05      235.48     40.42 o 
   7   9   8       19.05       -0.38     28.37 o 
   8   9   8      115.31      133.49     37.76 o 
  -5  10   8        2.49      -27.80     27.23 o 
  -4  10   8      251.63      257.30     38.99 o 
  -3  10   8      401.45      453.32     40.13 o 
  -2  10   8        0.01       40.51     22.68 o 
  -1  10   8       44.29       10.71     15.39 o 
   0  10   8        1.04       17.21     14.70 o 
   1  10   8      208.09      244.30     34.06 o 
   2  10   8      373.30      358.41     26.58 o 
   3  10   8       19.94        3.51     23.43 o 
   4  10   8       16.92      -16.98     23.05 o 
   5  10   8       83.70       50.57     31.31 o 
   6  10   8       45.18       29.32     28.65 o 
   7  10   8       58.87       75.62     33.49 o 
  -3  11   8       10.68       18.79     25.71 o 
  -2  11   8       11.23       15.84     23.24 o 
  -1  11   8        1.56      -17.84     19.07 o 
   0  11   8      166.50      183.58     24.38 o 
   1  11   8      174.03      216.20     24.80 o 
   2  11   8       63.03       30.74     29.51 o 
   3  11   8       10.97       -7.97     23.05 o 
   4  11   8        9.74      -18.79     28.46 o 
   5  11   8        0.06      -42.98     28.65 o 
  -5  -9   9      168.31      210.63     39.56 o 
  -4  -9   9       14.40       20.18     17.96 o 
  -3  -9   9       16.32        7.71     18.24 o 
  -2  -9   9        4.38        1.72     16.43 o 
  -1  -9   9       38.65       26.19     24.67 o 
   0  -9   9      233.11      279.98     40.32 o 
   1  -9   9      542.15      623.15     46.68 o 
   2  -9   9       46.82       17.84     24.19 o 
   3  -9   9      140.87      156.64     30.65 o 
  -6  -8   9        1.94       -2.56     22.01 o 
  -5  -8   9      112.89      145.26     32.54 o 
  -4  -8   9       14.54       22.93     16.87 o 
  -3  -8   9      245.35      263.20     38.28 o 
  -2  -8   9        1.18      -26.51     25.05 o 
  -1  -8   9       28.08       -9.76     26.80 o 
   0  -8   9      252.95      317.74     38.90 o 
   1  -8   9      148.14      211.86     32.73 o 
   2  -8   9       16.73       21.35     19.83 o 
   3  -8   9      128.72      107.68     25.71 o 
   4  -8   9        0.50      -25.24     20.30 o 
   5  -8   9      179.01      221.35     35.48 o 
  -8  -7   9        0.01      -14.23     18.12 o 
  -7  -7   9        2.48       19.54     20.59 o 
  -6  -7   9       62.62       80.27     26.38 o 
  -5  -7   9       71.51       56.93     24.29 o 
  -4  -7   9        1.28       -9.29     13.35 o 
  -3  -7   9       19.09       21.55     14.48 o 
  -2  -7   9       44.79       19.93     14.29 o 
  -1  -7   9      309.34      305.23     26.99 o 
   0  -7   9      504.92      574.49     28.00 o 
   1  -7   9       42.62       67.08     20.59 o 
   2  -7   9       10.76        4.08     16.22 o 
   3  -7   9        0.01       -4.74     18.12 o 
   4  -7   9      397.25      287.47     32.16 o 
   5  -7   9      448.49      414.13     35.96 o 
   6  -7   9      111.31      104.84     20.86 o 
  -8  -6   9        0.58        4.46     21.44 o 
  -7  -6   9       48.64       68.12     23.81 o 
  -6  -6   9      142.76      202.94     33.87 o 
  -5  -6   9       15.25        7.50     19.26 o 
  -4  -6   9       16.80        2.75     17.17 o 
  -3  -6   9      185.66      188.11     28.37 o 
  -2  -6   9        1.28       -8.48     10.29 o 
  -1  -6   9      441.39      462.68     24.52 o 
   0  -6   9       20.43       19.17     10.98 o 
   1  -6   9       25.94        7.92     10.62 o 
   2  -6   9        0.12       -6.56      9.35 o 
   3  -6   9      147.92      157.48     17.56 o 
   4  -6   9      119.82      164.16     18.21 o 
   5  -6   9      704.94      599.11     29.88 o 
   6  -6   9        1.16        7.68     15.99 o 
   7  -6   9       25.78       18.32     16.94 o 
  -9  -5   9        8.14        3.89     19.07 o 
  -8  -5   9        6.61       18.50     18.69 o 
  -7  -5   9      112.07      101.90     25.52 o 
  -6  -5   9       37.90       56.93     20.68 o 
  -5  -5   9      143.12      160.25     28.08 o 
  -4  -5   9       36.79       40.61     17.55 o 
  -3  -5   9      179.76      212.97     22.34 o 
  -2  -5   9     1777.07     1770.76     68.12 o 
  -1  -5   9     1473.74     1618.44     35.29 o 
   0  -5   9       18.57       12.19      7.26 o 
   1  -5   9      153.85      151.25     11.80 o 
   2  -5   9       10.11        0.46      9.17 o 
   3  -5   9      141.75      175.96     24.43 o 
   4  -5   9       80.07       81.94     32.78 o 
   5  -5   9       15.63       28.70     18.69 o 
   6  -5   9       13.92       -7.50     13.48 o 
   7  -5   9      100.05       96.11     19.89 o 
   8  -5   9       54.63       16.63     18.11 o 
 -10  -4   9       20.37       -0.57     17.84 o 
  -9  -4   9        1.43       13.28     17.93 o 
  -8  -4   9       89.48       87.48     26.47 o 
  -7  -4   9      119.33      185.39     31.12 o 
  -6  -4   9        0.17      -10.63     14.23 o 
  -5  -4   9        5.02        8.25     13.76 o 
  -4  -4   9       18.70       11.20     14.71 o 
  -3  -4   9      443.12      431.26     23.72 o 
  -2  -4   9     2398.22     2462.62     58.77 o 
  -1  -4   9       59.80      104.01     10.46 o 
   0  -4   9      148.32      153.62     11.01 o 
   1  -4   9       48.85       44.08      7.82 o 
   2  -4   9      174.70      168.78     14.48 o 
   3  -4   9      111.90      112.43     19.64 o 
   4  -4   9      209.18      205.36     16.64 o 
   5  -4   9        3.74       -1.79     11.06 o 
   6  -4   9        8.61        0.65     13.03 o 
   7  -4   9      203.15      163.32     21.42 o 
   8  -4   9      157.10      155.72     36.43 o 
   9  -4   9      180.35      187.39     27.80 o 
 -10  -3   9        4.41      -13.66     17.55 o 
  -9  -3   9      160.38      186.34     31.78 o 
  -8  -3   9      197.41      188.71     31.50 o 
  -7  -3   9        5.87      -13.85     13.76 o 
  -6  -3   9       67.83       73.15     19.64 o 
  -5  -3   9       34.41       33.78     15.28 o 
  -4  -3   9       14.99       20.78     12.90 o 
  -3  -3   9      351.61      347.25     26.47 o 
  -2  -3   9     1246.58     1214.49     35.02 o 
  -1  -3   9      505.06      448.99     15.76 o 
   0  -3   9       95.17       84.33      8.80 o 
   1  -3   9       27.24       16.08      6.35 o 
   2  -3   9      859.16      816.73     22.39 o 
   3  -3   9      895.63      917.03     22.14 o 
   4  -3   9        3.58       -3.52      8.02 o 
   5  -3   9        7.60        2.24      9.64 o 
   6  -3   9       46.44       34.43     13.72 o 
   7  -3   9        3.14      -15.67     17.31 o 
   8  -3   9      133.28      197.48     54.41 o 
   9  -3   9       27.91        7.12     18.14 o 
 -10  -2   9       70.35       66.41     23.81 o 
  -9  -2   9       54.89       43.55     20.59 o 
  -8  -2   9      259.37      281.50     35.67 o 
  -7  -2   9       29.77       37.00     19.54 o 
  -6  -2   9       28.03       14.99     14.23 o 
  -5  -2   9       71.86       89.18     18.79 o 
  -4  -2   9       67.31       64.04     16.41 o 
  -3  -2   9       41.73       42.79     13.09 o 
  -2  -2   9       29.08       25.52     12.14 o 
  -1  -2   9      306.68      319.01     12.74 o 
   0  -2   9      361.86      364.49     12.98 o 
   1  -2   9      773.71      692.57     18.21 o 
   2  -2   9     3580.24     3846.29     62.40 o 
   3  -2   9     1185.54     1122.53     24.53 o 
   4  -2   9       48.55       63.87     10.87 o 
   5  -2   9        7.97       -6.72      8.66 o 
   6  -2   9      123.80      123.23     15.85 o 
   7  -2   9      377.41      395.08     23.79 o 
   8  -2   9      456.02      434.96     27.68 o 
   9  -2   9      139.61      203.79     37.00 o 
  10  -2   9       11.99      -15.56     27.61 o 
 -10  -1   9       42.82       55.31     22.11 o 
  -9  -1   9       19.90       32.73     20.21 o 
  -8  -1   9       68.86       65.65     23.05 o 
  -7  -1   9       43.41       20.87     18.41 o 
  -6  -1   9        0.04      -17.50     11.67 o 
  -5  -1   9       57.91       57.49     17.27 o 
  -4  -1   9      332.47      295.92     23.72 o 
  -3  -1   9      113.67      112.81     17.55 o 
  -2  -1   9        5.79        4.17      8.82 o 
  -1  -1   9       18.66        6.83      6.81 o 
   0  -1   9       70.00      100.89      8.31 o 
   1  -1   9     1749.78     1827.07     42.08 o 
   2  -1   9     1424.70     1625.21     37.22 o 
   3  -1   9       11.43       -0.65      5.23 o 
   4  -1   9       81.99      101.44      8.47 o 
   5  -1   9       42.95       35.92     11.86 o 
   6  -1   9      242.71      204.17     21.82 o 
   7  -1   9        4.53      -15.93     10.62 o 
   8  -1   9      123.29      134.08     19.69 o 
   9  -1   9       10.36       11.10     25.24 o 
  10  -1   9       13.15      -28.37     23.34 o 
 -10   0   9        3.23      -43.26     30.93 o 
  -9   0   9       12.95       16.86     15.43 o 
  -8   0   9       42.24       36.15     20.68 o 
  -7   0   9      121.03      123.34     22.87 o 
  -6   0   9      232.32      241.46     28.27 o 
  -5   0   9      580.04      500.19     31.97 o 
  -4   0   9        4.99       -2.47     12.05 o 
  -3   0   9       19.18       24.38     11.57 o 
  -2   0   9       17.85        1.90      9.11 o 
  -1   0   9      283.03      268.88     14.32 o 
   0   0   9       14.68       12.99      6.44 o 
   1   0   9     1865.79     1974.98     44.09 o 
   2   0   9      802.23      749.01     17.02 o 
   3   0   9       79.49       74.42      7.21 o 
   4   0   9      173.36      154.57      9.64 o 
   5   0   9      336.09      297.11     22.02 o 
   6   0   9     1227.45     1281.34     98.91 o 
   7   0   9      653.80      690.19    109.68 o 
   8   0   9       66.31       16.13     25.81 o 
   9   0   9      209.93      155.60     34.63 o 
  10   0   9        9.64       27.23     28.27 o 
 -10   1   9       81.69      116.79     43.64 o 
  -9   1   9       28.11       43.11     18.58 o 
  -8   1   9       83.18       54.17     18.04 o 
  -7   1   9        4.84      -17.26     11.51 o 
  -6   1   9      152.15      191.37     26.94 o 
  -5   1   9     1160.86     1092.69     48.39 o 
  -4   1   9      394.06      382.45     26.57 o 
  -3   1   9      396.42      446.58     27.61 o 
  -2   1   9     1178.63     1098.00     43.07 o 
  -1   1   9      257.68      306.55     16.27 o 
   0   1   9       37.47       31.60      7.86 o 
   1   1   9       10.98       22.76      7.51 o 
   2   1   9     1913.41     2051.72     45.31 o 
   3   1   9      273.66      298.83      9.99 o 
   4   1   9        4.65        9.95      7.38 o 
   5   1   9      388.75      389.71     14.39 o 
   6   1   9      720.85      675.48     38.85 o 
   7   1   9      259.91      253.32     31.88 o 
   8   1   9      211.75      188.52     33.97 o 
   9   1   9       11.40        4.84     26.19 o 
  10   1   9      392.89      401.99     44.12 o 
 -10   2   9       25.15       44.12     37.57 o 
  -9   2   9       18.27        4.27     31.59 o 
  -8   2   9       22.98        1.61     16.47 o 
  -7   2   9       28.25       11.56     14.37 o 
  -6   2   9      693.09      721.57     30.47 o 
  -5   2   9      431.85      362.47     20.93 o 
  -4   2   9       64.65       71.90     12.76 o 
  -3   2   9      294.52      298.02     17.16 o 
  -2   2   9      533.10      509.07     19.79 o 
  -1   2   9     6413.67     6891.05    220.87 o 
   0   2   9    11349.51    12522.47    178.68 o 
   1   2   9     1271.80     1363.01     33.57 o 
   2   2   9      480.14      566.78     21.87 o 
   3   2   9      324.53      303.22     26.41 o 
   4   2   9      292.28      272.97     23.91 o 
   5   2   9      958.73     1004.16     24.34 o 
   6   2   9      575.52      517.01     23.51 o 
   7   2   9       39.28       36.58     29.89 o 
   8   2   9       34.02       33.40     20.78 o 
   9   2   9       84.33      120.30     29.41 o 
  10   2   9        4.15        0.66     29.22 o 
  11   2   9      135.20      221.54     45.73 o 
 -10   3   9        0.01       11.48     31.50 o 
  -9   3   9        8.67       23.43     29.41 o 
  -8   3   9        7.91       -0.28     27.13 o 
  -7   3   9       29.23        9.87     30.69 o 
  -6   3   9       48.06       33.81     13.86 o 
  -5   3   9      191.88      194.51     22.25 o 
  -4   3   9       84.68       92.96     13.35 o 
  -3   3   9       14.84       -1.83      8.28 o 
  -2   3   9      374.38      338.98     16.01 o 
  -1   3   9     4737.56     4968.15     92.84 o 
   0   3   9      422.60      410.93     12.45 o 
   1   3   9       19.77       13.25      8.60 o 
   2   3   9     3775.77     4284.83     83.66 o 
   3   3   9       30.89       30.45     20.92 o 
   4   3   9      757.41      843.28     26.93 o 
   5   3   9      322.00      359.34     26.71 o 
   6   3   9       56.91       55.35     13.05 o 
   7   3   9      137.76      158.85     28.79 o 
   8   3   9       17.04       15.80     14.56 o 
   9   3   9        7.26       -2.28     20.02 o 
  10   3   9       34.10       96.01     30.46 o 
 -10   4   9        9.61       -0.19     34.16 o 
  -9   4   9        6.52       -3.51     31.31 o 
  -8   4   9      108.87       90.51     30.36 o 
  -7   4   9      503.80      538.90     45.35 o 
  -6   4   9        0.50      -16.68     11.12 o 
  -5   4   9      160.24      171.81     18.20 o 
  -4   4   9       62.01       65.51     12.91 o 
  -3   4   9       56.62       53.84     11.09 o 
  -2   4   9     2247.63     2291.81     50.85 o 
  -1   4   9     4725.15     5071.43     95.33 o 
   0   4   9     1296.98     1386.16     33.09 o 
   1   4   9      122.92      129.16      9.16 o 
   2   4   9      117.10       99.71      7.62 o 
   3   4   9      548.57      503.28     19.51 o 
   4   4   9      551.17      513.34     21.04 o 
   5   4   9      598.78      630.05     25.43 o 
   6   4   9       46.15       51.40     16.89 o 
   7   4   9        5.99      -11.36     10.42 o 
   8   4   9       27.08        7.44     14.02 o 
   9   4   9       96.89      146.96     29.89 o 
  10   4   9       46.74       76.47     30.36 o 
  -9   5   9       39.23       31.40     31.50 o 
  -8   5   9      221.19      203.41     38.99 o 
  -7   5   9      240.11      307.68     42.79 o 
  -6   5   9        9.72        4.36     23.05 o 
  -5   5   9     1154.72     1153.44     36.96 o 
  -4   5   9      222.50      240.10     19.45 o 
  -3   5   9      187.80      208.97     16.46 o 
  -2   5   9      759.48      784.06     25.76 o 
  -1   5   9       25.50       29.24     14.47 o 
   0   5   9      351.18      298.93     15.06 o 
   1   5   9      257.92      241.69     16.89 o 
   2   5   9      138.91      137.39      9.11 o 
   3   5   9      208.56      177.15     27.94 o 
   4   5   9      505.48      416.08     19.45 o 
   5   5   9       38.88       34.29     11.36 o 
   6   5   9       26.63        0.41     10.75 o 
   7   5   9       37.87       41.55     16.94 o 
   8   5   9      108.73       77.32     28.27 o 
   9   5   9      123.16      140.80     32.92 o 
  -9   6   9      194.54      233.87     47.34 o 
  -8   6   9      186.60      170.21     39.18 o 
  -7   6   9       34.67       19.16     28.65 o 
  -6   6   9      147.84      191.56     33.11 o 
  -5   6   9      236.70      255.50     22.04 o 
  -4   6   9       93.75      116.15     16.59 o 
  -3   6   9      984.79     1048.28     33.52 o 
  -2   6   9      612.05      646.06     45.45 o 
  -1   6   9        0.54       -9.84     13.71 o 
   0   6   9      241.74      255.12     15.21 o 
   1   6   9        8.60       -6.55     17.27 o 
   2   6   9      335.87      320.21     13.56 o 
   3   6   9      714.66      669.16     24.98 o 
   4   6   9       69.99       56.17     21.25 o 
   5   6   9        6.43        5.12     20.59 o 
   6   6   9      118.81       92.41     26.76 o 
   7   6   9       60.79       72.39     27.61 o 
   8   6   9      143.39      181.40     36.62 o 
   9   6   9       60.46       35.77     25.90 o 
  10   6   9       19.31      -33.59     25.62 o 
  -8   7   9        2.32      -10.15     30.36 o 
  -7   7   9        0.97       -5.31     26.76 o 
  -6   7   9       70.02       79.70     29.79 o 
  -5   7   9       62.65       86.34     26.85 o 
  -4   7   9      858.36      872.14     32.82 o 
  -3   7   9      411.08      374.77     22.62 o 
  -2   7   9      120.54      116.22     16.12 o 
  -1   7   9      147.42      153.59     25.57 o 
   0   7   9        5.23       -2.98      8.85 o 
   1   7   9       56.80       69.17     12.48 o 
   2   7   9       23.01        6.49      9.70 o 
   3   7   9     1240.11     1220.17     36.89 o 
   4   7   9       29.95       14.52     24.00 o 
   5   7   9      711.72      707.40     46.58 o 
   6   7   9       19.40       15.84     24.00 o 
   7   7   9       46.86       59.39     28.18 o 
   8   7   9       92.78      105.41     33.68 o 
   9   7   9        6.77      -13.47     26.94 o 
  -7   8   9       23.89      -33.11     30.83 o 
  -6   8   9       56.58       22.39     26.57 o 
  -5   8   9       37.89       28.65     24.38 o 
  -4   8   9      296.24      312.43     35.48 o 
  -3   8   9      401.93      378.65     24.68 o 
  -2   8   9        2.56        9.08     14.19 o 
  -1   8   9      227.55      236.32     20.76 o 
   0   8   9        1.49        7.93     13.09 o 
   1   8   9       28.85       32.48     12.51 o 
   2   8   9       12.13      -14.82     19.92 o 
   3   8   9       50.41       80.55     26.66 o 
   4   8   9        0.17      -23.24     19.45 o 
   5   8   9      176.96      168.31     35.77 o 
   6   8   9       28.06       44.59     26.09 o 
   7   8   9      112.38       68.12     33.02 o 
   8   8   9       15.40        7.21     26.47 o 
   9   8   9        0.32        8.35     30.17 o 
  -6   9   9        0.08      -22.20     24.48 o 
  -5   9   9       13.57       -2.94     25.43 o 
  -4   9   9       11.30      -32.02     21.35 o 
  -3   9   9      437.42      336.62     33.40 o 
  -2   9   9        2.73      -16.50     17.31 o 
  -1   9   9       14.56       33.03     14.64 o 
   0   9   9      140.51      159.57     21.58 o 
   1   9   9       87.21       94.30     25.14 o 
   2   9   9       28.26       26.09     24.29 o 
   3   9   9       44.83       41.75     23.91 o 
   4   9   9      157.69      148.86     33.78 o 
   5   9   9      765.45      787.38     51.14 o 
   6   9   9        1.56       -8.82     26.38 o 
   7   9   9        7.51      -18.31     30.36 o 
   8   9   9        7.10       -3.89     27.23 o 
  -5  10   9       39.91        2.18     28.56 o 
  -4  10   9       39.38       11.10     25.90 o 
  -3  10   9        0.20       15.28     23.24 o 
  -2  10   9        6.42       -5.69     19.26 o 
  -1  10   9        0.50       -9.27     26.04 o 
   0  10   9       67.89       84.79     17.79 o 
   1  10   9      120.49      105.41     32.07 o 
   2  10   9        8.76        5.79     23.24 o 
   3  10   9        0.63      -26.28     22.20 o 
   4  10   9        4.40      -28.37     25.52 o 
   5  10   9       15.95       11.95     25.24 o 
   6  10   9       15.80      -18.31     29.70 o 
  -3  11   9        7.49        3.70     24.10 o 
  -2  11   9        2.67      -28.94     20.21 o 
  -1  11   9       84.55       74.76     25.81 o 
   0  11   9       82.37       65.94     33.30 o 
   1  11   9       60.07       32.54     32.07 o 
   2  11   9       14.25       -5.41     28.56 o 
   3  11   9       39.75       44.02     28.37 o 
   4  11   9        0.31       -8.82     23.81 o 
   5  11   9       54.38       45.92     33.21 o 
  -4  -9  10        2.71      -15.45     18.04 o 
  -3  -9  10        3.80       -4.82     16.94 o 
  -2  -9  10       58.13       35.67     30.65 o 
  -1  -9  10      180.61      248.39     41.08 o 
   0  -9  10      284.32      353.03     43.93 o 
   1  -9  10        0.09       25.81     25.81 o 
   2  -9  10      111.83      153.32     32.83 o 
  -6  -8  10       14.24       10.63     24.67 o 
  -5  -8  10       15.41       24.29     25.81 o 
  -4  -8  10      131.08      135.37     24.32 o 
  -3  -8  10        0.03      -17.32     15.48 o 
  -2  -8  10       74.25       75.74     19.44 o 
  -1  -8  10       73.73       64.33     26.19 o 
   0  -8  10        0.58       -2.47     22.68 o 
   1  -8  10      166.19      232.83     34.82 o 
   2  -8  10       93.58      105.50     28.08 o 
   3  -8  10       68.89       53.23     25.71 o 
   4  -8  10      126.20      183.68     30.65 o 
  -7  -7  10       27.91       -9.11     20.21 o 
  -6  -7  10       56.27       58.63     26.28 o 
  -5  -7  10        0.10        4.74     19.83 o 
  -4  -7  10       17.42        1.38     16.70 o 
  -3  -7  10       76.67       83.85     18.43 o 
  -2  -7  10       10.62       -0.58     19.50 o 
  -1  -7  10       61.91       42.99     14.79 o 
   0  -7  10        2.08        1.99     18.98 o 
   1  -7  10        2.26       -3.13     18.79 o 
   2  -7  10       18.50       -6.93     19.16 o 
   3  -7  10      489.71      569.07     40.61 o 
   4  -7  10      500.77      390.04     34.06 o 
   5  -7  10       75.75       78.27     26.00 o 
   6  -7  10        5.19        2.56     20.78 o 
  -8  -6  10       16.22       47.63     22.87 o 
  -7  -6  10        8.31        2.75     17.55 o 
  -6  -6  10       64.53       72.49     25.81 o 
  -5  -6  10       34.81       15.46     18.69 o 
  -4  -6  10       74.21       91.56     26.94 o 
  -3  -6  10       83.60      100.58     17.78 o 
  -2  -6  10        0.95        5.27     13.05 o 
  -1  -6  10       87.66       95.08     16.77 o 
   0  -6  10      191.72      201.96     19.64 o 
   1  -6  10        0.05      -10.06     13.95 o 
   2  -6  10      119.10      126.48     15.75 o 
   3  -6  10       17.40       24.03     13.00 o 
   4  -6  10      102.60      107.92     35.91 o 
   5  -6  10       90.71      111.93     18.48 o 
   6  -6  10      128.52      119.86     21.20 o 
   7  -6  10        0.30      -14.46     25.57 o 
  -9  -5  10       34.08       68.97     26.00 o 
  -8  -5  10        6.15       -3.23     15.65 o 
  -7  -5  10        4.23      -11.76     15.18 o 
  -6  -5  10        2.68       10.72     15.65 o 
  -5  -5  10        0.27       13.09     17.46 o 
  -4  -5  10     1445.94     1410.62     63.95 o 
  -3  -5  10       21.24       30.04     13.18 o 
  -2  -5  10      216.43      241.01     18.36 o 
  -1  -5  10       26.84       24.71      8.61 o 
   0  -5  10       82.21       92.31     13.26 o 
   1  -5  10       81.57       77.42     10.39 o 
   2  -5  10       54.62       53.89     12.37 o 
   3  -5  10       34.84       61.78     12.88 o 
   4  -5  10       45.97       48.95     26.94 o 
   5  -5  10       60.14       30.66     16.13 o 
   6  -5  10       57.14       23.64     14.54 o 
   7  -5  10       49.91       42.50     18.67 o 
   8  -5  10       60.47       31.80     18.98 o 
  -9  -4  10        7.39       -5.60     18.31 o 
  -8  -4  10        1.15        9.49     17.46 o 
  -7  -4  10        0.12        2.18     16.89 o 
  -6  -4  10        1.73      -11.67     12.52 o 
  -5  -4  10      108.19      127.13     25.33 o 
  -4  -4  10        1.55       -6.17     11.57 o 
  -3  -4  10      244.49      247.44     28.46 o 
  -2  -4  10       22.61       19.30     24.62 o 
  -1  -4  10      183.28      198.47     12.85 o 
   0  -4  10        4.51        6.55      6.89 o 
   1  -4  10      137.47      123.64     10.87 o 
   2  -4  10        2.21       -5.52      6.24 o 
   3  -4  10       47.69       59.03     12.18 o 
   4  -4  10        6.59       -4.25      9.92 o 
   5  -4  10       23.08       14.22     12.80 o 
   6  -4  10       96.04       70.26     16.63 o 
   7  -4  10       22.63      -14.92     13.55 o 
   8  -4  10       27.01       18.25     18.02 o 
   9  -4  10        1.82       14.99     29.51 o 
 -10  -3  10      131.04      220.02     36.05 o 
  -9  -3  10        8.81       -0.38     18.03 o 
  -8  -3  10        4.63       -9.20     16.70 o 
  -7  -3  10        4.75       -8.92     16.79 o 
  -6  -3  10        7.99       11.95     14.99 o 
  -4  -3  10       23.49        2.28     11.76 o 
  -3  -3  10      358.58      376.66     27.51 o 
  -2  -3  10      423.80      395.25     20.06 o 
  -1  -3  10       19.71       23.36      7.54 o 
   0  -3  10      453.83      406.65     15.19 o 
   1  -3  10      150.82      133.03     10.39 o 
   2  -3  10      367.00      357.55     14.10 o 
   3  -3  10        7.49        9.06      7.73 o 
   4  -3  10        5.91       -1.48      8.75 o 
   5  -3  10       10.62        9.34     10.90 o 
   6  -3  10        3.96      -16.31     10.87 o 
   7  -3  10      196.07      201.40     25.00 o 
   8  -3  10       51.19       16.70     25.43 o 
   9  -3  10        7.85        0.85     27.51 o 
 -10  -2  10        3.16      -19.16     17.27 o 
  -9  -2  10      101.85      107.68     27.32 o 
  -8  -2  10        8.65       -1.99     16.32 o 
  -7  -2  10       41.09       22.58     18.60 o 
  -6  -2  10       35.36       25.33     15.56 o 
  -5  -2  10       60.72       80.83     19.16 o 
  -4  -2  10        5.20       -3.70      9.58 o 
  -3  -2  10      291.59      288.23     23.43 o 
  -2  -2  10        0.83        3.42      9.96 o 
  -1  -2  10      458.66      491.44     17.09 o 
   0  -2  10      489.80      425.22     20.37 o 
   1  -2  10      510.40      488.86     18.55 o 
   2  -2  10      660.40      653.16     18.03 o 
   3  -2  10       63.18       62.51      8.72 o 
   4  -2  10       45.04       58.11     15.28 o 
   5  -2  10       87.86       93.27     13.37 o 
   6  -2  10      191.97      166.45     17.92 o 
   7  -2  10      294.20      320.22     23.88 o 
   8  -2  10        4.06        2.47     19.64 o 
   9  -2  10       73.53       56.07     27.23 o 
  10  -2  10       14.73       21.82     31.40 o 
 -10  -1  10        6.92       -7.40     20.21 o 
  -9  -1  10        0.34        7.68     17.17 o 
  -8  -1  10       17.70        7.87     17.08 o 
  -7  -1  10       30.97       22.20     16.70 o 
  -6  -1  10      151.11      141.37     23.91 o 
  -5  -1  10      158.56      189.09     24.86 o 
  -4  -1  10        5.02      -10.82     10.25 o 
  -3  -1  10       32.37       15.65     11.95 o 
  -2  -1  10      264.13      264.04     21.06 o 
  -1  -1  10      695.62      671.19     23.22 o 
   0  -1  10       71.23       82.33      8.18 o 
   1  -1  10      429.28      397.15     13.80 o 
   2  -1  10       20.17        3.76      5.20 o 
   3  -1  10      408.52      384.74     13.35 o 
   4  -1  10       20.77       10.18      6.57 o 
   5  -1  10      782.86      740.27     42.22 o 
   6  -1  10       10.21      -11.57     12.52 o 
   7  -1  10       54.14       11.20     21.44 o 
   8  -1  10        0.06       23.43     22.30 o 
   9  -1  10        0.38       13.85     24.10 o 
  10  -1  10       22.27       12.90     26.76 o 
 -10   0  10        0.04      -23.66     15.77 o 
  -9   0  10       19.40       20.97     17.20 o 
  -8   0  10       42.82       17.65     20.59 o 
  -7   0  10      282.87      266.51     31.88 o 
  -6   0  10      264.51      253.22     24.86 o 
  -5   0  10      278.58      236.34     23.53 o 
  -4   0  10      108.14      104.55     19.54 o 
  -3   0  10      613.29      527.23     30.74 o 
  -2   0  10       10.98       23.15     11.86 o 
  -1   0  10      286.36      337.21     20.35 o 
   0   0  10       31.08        5.98      6.64 o 
   1   0  10       38.13       24.17      5.28 o 
   2   0  10      238.78      284.00     14.51 o 
   3   0  10      613.29      633.61     16.43 o 
   4   0  10      457.85      500.52     15.13 o 
   5   0  10     2100.44     2102.91     39.61 o 
   6   0  10      580.65      553.03     40.70 o 
   7   0  10      547.84      522.01     40.51 o 
   8   0  10      159.33      127.42     29.22 o 
   9   0  10       63.78       71.92     26.28 o 
  10   0  10       43.68       34.53     29.79 o 
 -10   1  10       11.08       12.14     33.40 o 
  -9   1  10       27.60        2.21     17.33 o 
  -8   1  10      156.41      141.09     22.62 o 
  -7   1  10      114.91      102.88     21.54 o 
  -6   1  10      187.82      238.99     29.60 o 
  -5   1  10      254.36      295.63     26.85 o 
  -4   1  10       42.15       51.23     16.79 o 
  -3   1  10      158.34      176.85     22.68 o 
  -2   1  10      792.06      732.92     35.58 o 
  -1   1  10     2392.69     2481.24     54.50 o 
   0   1  10      146.95      147.43     19.07 o 
   1   1  10      321.05      282.67     14.62 o 
   2   1  10       28.55       18.94      7.45 o 
   3   1  10      317.29      293.59     10.33 o 
   4   1  10     1286.29     1340.40     27.04 o 
   5   1  10      931.47      883.67     28.63 o 
   6   1  10        5.98       -8.15     10.29 o 
   7   1  10      251.72      274.00     34.35 o 
   8   1  10      311.80      312.81     35.01 o 
   9   1  10      425.10      430.17     41.37 o 
  10   1  10       26.01       23.91     26.19 o 
 -10   2  10       15.07       -1.80     31.97 o 
  -9   2  10        6.75       -9.49     31.88 o 
  -8   2  10       18.85       11.57     17.56 o 
  -7   2  10      150.90      195.22     23.21 o 
  -6   2  10       83.89      148.14     29.13 o 
  -5   2  10       10.02      -13.54     10.34 o 
  -4   2  10       43.33       36.18     12.24 o 
  -3   2  10     1152.25     1154.73     34.15 o 
  -2   2  10     2234.34     2083.68     52.18 o 
  -1   2  10     2352.54     2393.37     51.15 o 
   0   2  10      287.86      345.82     22.68 o 
   1   2  10     3648.21     4273.42     83.78 o 
   2   2  10      135.92      146.66     13.14 o 
   3   2  10      198.52      217.20     13.70 o 
   4   2  10      761.73      784.08     38.19 o 
   5   2  10      204.46      213.53     17.36 o 
   6   2  10       24.97        5.49     11.37 o 
   7   2  10      438.83      316.72     38.80 o 
   8   2  10      189.01      230.07     33.49 o 
   9   2  10        0.52        6.74     22.11 o 
  10   2  10      258.73      399.90     48.77 o 
 -10   3  10        4.71       -6.93     29.98 o 
  -9   3  10       68.50       90.89     37.29 o 
  -8   3  10       47.56       10.53     27.61 o 
  -7   3  10        0.90        2.27     13.81 o 
  -6   3  10      245.40      249.25     29.51 o 
  -5   3  10        1.34       -7.15     14.61 o 
  -4   3  10        2.16        0.10      9.43 o 
  -3   3  10      944.34      881.63     28.73 o 
  -2   3  10     1262.31     1143.00     31.46 o 
  -1   3  10       31.93       18.14      7.89 o 
   0   3  10      835.23      799.52     18.13 o 
   1   3  10      385.27      394.31     17.33 o 
   2   3  10      356.60      321.90     16.64 o 
   3   3  10     1667.17     1740.66     42.05 o 
   4   3  10      276.53      310.98     16.67 o 
   5   3  10       22.84       16.22      9.72 o 
   6   3  10      112.32      100.08     14.97 o 
   7   3  10       15.52      -11.71     12.62 o 
   8   3  10      135.48      173.62     27.89 o 
   9   3  10      249.29      316.13     39.28 o 
  10   3  10       17.33       51.80     29.70 o 
  -9   4  10       96.05      128.46     37.76 o 
  -8   4  10      327.47      423.05     51.23 o 
  -7   4  10        5.67       -4.25     13.81 o 
  -6   4  10       37.70       35.09     14.31 o 
  -5   4  10       65.33       60.42     14.42 o 
  -4   4  10      128.38      141.51     28.13 o 
  -3   4  10      371.06      336.11     32.50 o 
  -2   4  10     1054.86     1074.07     36.76 o 
  -1   4  10      103.69      121.12     11.46 o 
   0   4  10      580.36      533.89     41.03 o 
   1   4  10        9.47        8.62      4.66 o 
   2   4  10      569.25      539.36     35.72 o 
   3   4  10      787.26      662.00     23.45 o 
   4   4  10      619.03      640.40     23.86 o 
   5   4  10       34.04       15.40     10.06 o 
   6   4  10        7.83        2.91     10.68 o 
   7   4  10       51.26       62.58     15.35 o 
   8   4  10      123.19      156.42     20.28 o 
   9   4  10        5.99       -0.85     19.73 o 
  10   4  10       77.40       90.80     31.31 o 
  -9   5  10      289.99      418.21     56.64 o 
  -8   5  10      259.75      277.42     44.69 o 
  -7   5  10        7.16      -18.88     25.05 o 
  -6   5  10      207.46      293.69     25.03 o 
  -5   5  10        2.66       -4.44     12.28 o 
  -4   5  10      353.92      335.80     19.30 o 
  -3   5  10       35.47       29.05     11.15 o 
  -2   5  10        5.47      -11.75      7.84 o 
  -1   5  10       61.87       61.22     10.39 o 
   0   5  10      174.05      177.95     13.85 o 
   1   5  10      540.33      529.20     15.69 o 
   2   5  10     1358.03     1436.82     37.51 o 
   3   5  10      343.85      320.15     16.72 o 
   4   5  10        6.49        2.39     11.95 o 
   5   5  10       67.13       80.86     13.50 o 
   6   5  10       36.47       21.30     11.78 o 
   7   5  10      156.00      170.69     19.92 o 
   8   5  10       96.08      116.09     18.96 o 
   9   5  10       30.95       15.28     25.14 o 
  -9   6  10       84.46       78.27     38.52 o 
  -8   6  10        0.94      -19.54     26.19 o 
  -7   6  10       71.50       52.94     26.76 o 
  -6   6  10       46.79       41.56     25.81 o 
  -5   6  10      215.84      244.04     21.96 o 
  -4   6  10      585.36      620.62     26.55 o 
  -3   6  10      258.20      273.87     17.69 o 
  -2   6  10       69.01       67.60     13.50 o 
  -1   6  10      115.94      127.00     14.17 o 
   0   6  10       35.15       40.99     18.50 o 
   1   6  10      629.02      597.16     32.54 o 
   2   6  10     2456.44     2531.68     57.76 o 
   3   6  10        0.20       -3.94      9.50 o 
   4   6  10       33.62       34.00     17.60 o 
   5   6  10        9.32        6.83     19.73 o 
   6   6  10       73.27       31.59     24.67 o 
   7   6  10       80.70       64.90     25.43 o 
   8   6  10       57.30       72.49     26.66 o 
   9   6  10       36.21       49.72     29.89 o 
  -8   7  10       18.47      -10.25     30.65 o 
  -7   7  10       23.90      -26.00     24.86 o 
  -6   7  10      105.78      128.65     31.59 o 
  -5   7  10      703.93      707.87     46.30 o 
  -4   7  10      476.39      491.41     46.96 o 
  -3   7  10        7.00      -14.43     12.27 o 
  -2   7  10       81.75      110.00     17.08 o 
  -1   7  10       15.83       -7.23      9.93 o 
   0   7  10      673.01      660.86     44.54 o 
   1   7  10      820.42      845.12     37.14 o 
   2   7  10      169.36      204.93     28.94 o 
   3   7  10        0.11       25.43     20.68 o 
   4   7  10     1657.07     1546.67     66.32 o 
   5   7  10        7.74       -1.52     20.02 o 
   6   7  10       65.63       61.38     25.33 o 
   7   7  10       28.53       23.72     23.24 o 
   8   7  10       21.36        0.19     22.96 o 
   9   7  10        7.13      -20.49     24.86 o 
  -7   8  10        1.97      -38.28     25.52 o 
  -6   8  10        8.37      -38.05     26.66 o 
  -5   8  10      169.78      176.19     34.91 o 
  -4   8  10      202.87      233.11     35.01 o 
  -3   8  10        3.56       -3.10     13.45 o 
  -2   8  10       62.79       47.34     15.76 o 
  -1   8  10       78.62       88.29     15.34 o 
   0   8  10      242.52      246.81     19.96 o 
   1   8  10        2.07      -24.90     16.60 o 
   2   8  10      202.98      190.80     31.88 o 
   3   8  10      114.67       90.61     26.76 o 
   4   8  10      247.99      224.76     36.53 o 
   5   8  10        9.09      -26.94     21.73 o 
   6   8  10      197.14      192.60     38.99 o 
   7   8  10        5.87      -23.62     22.68 o 
   8   8  10        0.03      -24.67     22.77 o 
  -6   9  10      111.32       97.53     36.34 o 
  -5   9  10       23.35       17.55     28.27 o 
  -4   9  10        9.94       -8.25     24.48 o 
  -3   9  10        7.99      -13.47     21.06 o 
  -2   9  10        0.04      -19.73     13.40 o 
  -1   9  10      308.99      320.50     24.40 o 
   0   9  10      299.88      336.53     40.89 o 
   1   9  10       74.43      103.79     30.55 o 
   2   9  10      141.48       78.46     26.85 o 
   3   9  10      114.15      108.06     31.78 o 
   4   9  10      242.62      212.90     35.96 o 
   5   9  10       21.96       11.01     25.71 o 
   6   9  10       72.44       13.95     24.95 o 
   7   9  10        1.16      -27.23     29.41 o 
  -5  10  10       15.33      -30.65     27.32 o 
  -4  10  10        0.89        3.61     25.24 o 
  -3  10  10       22.90       17.27     23.24 o 
  -2  10  10      179.15      175.06     23.08 o 
  -1  10  10       68.97       74.86     30.08 o 
   0  10  10       89.15       83.78     29.32 o 
   1  10  10        0.04      -34.72     23.15 o 
   2  10  10       53.55       41.46     29.89 o 
   3  10  10        3.78      -22.49     22.39 o 
   4  10  10       39.89       -1.23     28.08 o 
   5  10  10       77.64       74.57     33.68 o 
   6  10  10       12.36       -6.17     26.94 o 
  -3  11  10        0.49       -5.50     23.72 o 
  -1  11  10       57.04       66.32     32.83 o 
   0  11  10        9.94      -37.48     27.13 o 
   1  11  10       30.66       28.65     31.31 o 
   2  11  10       62.84       45.73     30.17 o 
   3  11  10       16.15       -0.57     28.75 o 
   4  11  10      216.02      252.47     44.12 o 
  -2  -9  11      137.22       81.12     32.64 o 
  -1  -9  11      190.78      253.51     42.69 o 
   0  -9  11        7.51       14.61     26.00 o 
   1  -9  11       33.33       -9.77     24.38 o 
  -5  -8  11       18.62        7.31     25.05 o 
  -4  -8  11        1.20      -21.69     14.46 o 
  -3  -8  11      120.57       86.23     21.15 o 
  -2  -8  11      189.68      219.84     27.44 o 
  -1  -8  11       29.52       -4.08     22.20 o 
   0  -8  11       13.28      -20.68     21.82 o 
   1  -8  11       71.47       74.95     27.42 o 
   2  -8  11      165.39      223.72     35.29 o 
   3  -8  11      327.08      348.39     36.15 o 
   4  -8  11       96.97       97.82     27.61 o 
  -7  -7  11        8.37       11.01     21.16 o 
  -6  -7  11        1.16      -23.24     19.83 o 
  -5  -7  11       15.74        1.52     17.46 o 
  -4  -7  11       25.79       10.34     22.30 o 
  -3  -7  11      301.80      385.54     31.59 o 
  -2  -7  11       55.17       47.38     17.02 o 
  -1  -7  11       31.30       -2.89     13.14 o 
   0  -7  11        0.45      -28.46     18.98 o 
   1  -7  11       26.01        5.12     22.11 o 
   2  -7  11      610.99      619.35     43.07 o 
   3  -7  11      592.94      533.20     40.51 o 
   4  -7  11        6.74       18.50     20.87 o 
   5  -7  11        5.85        7.02     20.21 o 
  -8  -6  11        1.32       -2.09     18.88 o 
  -7  -6  11       25.67       23.15     20.21 o 
  -6  -6  11        1.13       17.74     20.97 o 
  -5  -6  11       52.44       50.95     23.24 o 
  -4  -6  11      736.81      699.62     46.77 o 
  -3  -6  11      294.82      314.97     24.81 o 
  -2  -6  11       16.23        8.32     12.45 o 
  -1  -6  11       28.30       11.99     12.74 o 
   0  -6  11       26.21       15.66     12.38 o 
   1  -6  11      160.91      151.90     26.76 o 
   2  -6  11       38.02       78.65     14.52 o 
   3  -6  11        6.11        9.34     12.48 o 
   4  -6  11       26.62        6.45     18.74 o 
   5  -6  11      228.80      234.22     22.59 o 
   6  -6  11       43.82       25.10     16.45 o 
   7  -6  11      175.75      159.01     31.50 o 
  -8  -5  11        0.17        4.55     16.60 o 
  -7  -5  11       19.14       11.76     16.51 o 
  -6  -5  11        1.21      -11.01     16.22 o 
  -5  -5  11      381.51      427.51     36.91 o 
  -4  -5  11      827.02      865.27     49.34 o 
  -3  -5  11        2.50        9.27     11.49 o 
  -2  -5  11       14.67       13.48     11.42 o 
  -1  -5  11        1.51       13.57      8.18 o 
   0  -5  11      118.23      123.61     12.23 o 
   1  -5  11      213.89      210.14     14.05 o 
   2  -5  11      213.79      220.96     17.93 o 
   3  -5  11        2.77       -6.67     10.21 o 
   4  -5  11      136.38       98.47     15.61 o 
   5  -5  11       78.62       59.26     16.17 o 
   6  -5  11      517.50      461.31     27.35 o 
   7  -5  11      224.63      260.31     26.25 o 
   8  -5  11       19.22       12.81     25.90 o 
  -9  -4  11        1.81       -3.23     17.17 o 
  -8  -4  11        0.12       -6.26     15.56 o 
  -7  -4  11        2.97       -4.36     15.75 o 
  -6  -4  11       16.60        0.57     15.09 o 
  -5  -4  11      246.54      261.19     28.08 o 
  -4  -4  11      480.81      419.92     33.68 o 
  -3  -4  11       55.96       50.76     18.22 o 
  -2  -4  11       85.98       80.08     14.10 o 
  -1  -4  11        8.42        7.97      8.01 o 
   0  -4  11      693.06      669.17     20.99 o 
   1  -4  11      322.01      311.06     14.51 o 
   2  -4  11        1.11       -5.15      7.00 o 
   3  -4  11        4.66        2.24     10.63 o 
   4  -4  11      367.37      295.82     19.90 o 
   5  -4  11      102.43       98.09     16.96 o 
   6  -4  11      260.33      305.69     23.47 o 
   7  -4  11       24.68       41.46     26.38 o 
   8  -4  11       17.94        9.30     27.89 o 
  -9  -3  11        0.01       -8.54     16.22 o 
  -8  -3  11        0.32       -0.09     16.41 o 
  -7  -3  11       22.81       10.82     15.75 o 
  -6  -3  11       32.72       21.25     16.13 o 
  -5  -3  11      124.34      147.53     24.67 o 
  -4  -3  11       26.03       30.27     15.18 o 
  -3  -3  11      538.07      509.39     33.02 o 
  -2  -3  11        6.82        5.56      9.16 o 
  -1  -3  11      340.85      324.29     14.51 o 
   0  -3  11     1872.89     1858.36     46.53 o 
   1  -3  11      545.48      548.40     25.16 o 
   2  -3  11        2.24       -8.86      5.91 o 
   3  -3  11       53.13       61.76     15.32 o 
   4  -3  11      142.56      150.26     15.96 o 
   5  -3  11     1299.53     1263.78     40.33 o 
   6  -3  11      670.93      660.75     29.42 o 
   7  -3  11       49.32       26.94     24.19 o 
   8  -3  11       48.68       29.32     27.70 o 
   9  -3  11       96.29       96.11     33.02 o 
 -10  -2  11       27.81       34.06     23.24 o 
  -9  -2  11       10.12        7.31     18.22 o 
  -8  -2  11        0.03       -5.60     16.22 o 
  -7  -2  11       18.95      -13.85     14.99 o 
  -6  -2  11      173.23      200.85     29.13 o 
  -5  -2  11        0.51      -10.91     12.52 o 
  -4  -2  11       88.61       86.62     20.02 o 
  -3  -2  11       33.82       29.13     15.09 o 
  -2  -2  11       50.02       37.95     15.94 o 
  -1  -2  11      709.76      746.42     25.24 o 
   0  -2  11      913.65      920.60     23.20 o 
   1  -2  11       88.43       93.05      9.00 o 
   2  -2  11       61.99       48.01      7.75 o 
   3  -2  11       18.74       12.90      9.25 o 
   4  -2  11      199.41      183.52     15.86 o 
   5  -2  11      403.32      384.26     20.80 o 
   6  -2  11      178.64      133.97     27.61 o 
   7  -2  11       21.27       -0.47     18.79 o 
   8  -2  11       48.85       63.76     25.52 o 
   9  -2  11        0.53       -6.74     22.77 o 
 -10  -1  11        0.08       11.95     21.73 o 
  -9  -1  11       44.01       35.96     20.87 o 
  -8  -1  11       46.73       15.09     18.88 o 
  -7  -1  11      132.46      165.46     27.70 o 
  -6  -1  11      241.68      261.67     26.28 o 
  -5  -1  11      206.27      228.75     24.38 o 
  -4  -1  11       90.44       91.84     19.07 o 
  -3  -1  11       21.01       30.08     13.38 o 
  -2  -1  11      316.93      321.44     25.14 o 
  -1  -1  11     1250.31     1193.13     33.68 o 
   0  -1  11      315.88      263.74     13.09 o 
   1  -1  11       99.87       89.47      8.54 o 
   2  -1  11      501.29      445.21     16.78 o 
   3  -1  11       13.07       11.96      6.61 o 
   4  -1  11     3211.36     3152.30     54.26 o 
   5  -1  11      256.03      237.57     27.80 o 
   6  -1  11       22.97       -4.74     18.41 o 
   7  -1  11        2.05        2.09     18.22 o 
   8  -1  11       11.14       11.95     20.59 o 
   9  -1  11      211.14      209.58     35.48 o 
  10  -1  11      111.19      106.45     32.45 o 
 -10   0  11        0.85       -4.85     18.05 o 
  -9   0  11        0.05       11.01     20.59 o 
  -8   0  11      119.69      114.61     28.46 o 
  -7   0  11      622.46      579.60     38.80 o 
  -6   0  11      128.96      127.13     25.52 o 
  -5   0  11       24.81       11.95     15.65 o 
  -4   0  11     1899.38     1687.18     64.42 o 
  -3   0  11      108.60      103.98     20.02 o 
  -2   0  11      732.08      754.46     37.19 o 
  -1   0  11      495.83      409.12     18.72 o 
   0   0  11      158.88      167.36     14.10 o 
   1   0  11      348.25      346.35     17.12 o 
   2   0  11      520.88      436.04     30.12 o 
   3   0  11      770.97      791.60     28.34 o 
   4   0  11     1820.11     1877.44     45.86 o 
   5   0  11     1074.39     1087.86     53.13 o 
   6   0  11      571.87      497.25     38.42 o 
   7   0  11        1.92      -23.34     19.83 o 
   8   0  11      299.08      302.84     38.61 o 
   9   0  11      143.96      133.30     30.46 o 
  10   0  11      115.24      110.53     34.25 o 
 -10   1  11       22.95        7.40     39.56 o 
  -9   1  11        8.21       35.52     18.71 o 
  -8   1  11      290.17      370.50     32.18 o 
  -7   1  11      191.95      249.90     26.77 o 
  -6   1  11       16.34        5.22     15.46 o 
  -5   1  11       11.11       -7.50     14.80 o 
  -4   1  11       16.97       -0.85     15.18 o 
  -3   1  11     3041.91     2997.23     93.45 o 
  -2   1  11     9527.22     9916.08    249.24 o 
  -1   1  11       15.55       25.73      8.25 o 
   0   1  11      426.24      462.85     23.62 o 
   1   1  11      495.88      553.93     20.45 o 
   2   1  11      686.92      709.10     23.78 o 
   3   1  11     2335.85     2529.89     63.80 o 
   4   1  11     1496.71     1463.66     38.73 o 
   5   1  11        1.60       -7.86     13.76 o 
   6   1  11      543.43      550.13     36.57 o 
   7   1  11     1224.46     1331.78     65.37 o 
   8   1  11      180.76      142.98     32.54 o 
   9   1  11      118.49       94.69     29.03 o 
  10   1  11       18.30      -17.27     22.68 o 
 -10   2  11        2.14        9.68     38.80 o 
  -9   2  11        2.83      -12.14     33.97 o 
  -8   2  11      258.48      336.96     42.27 o 
  -7   2  11        1.15      -15.45     19.45 o 
  -6   2  11       31.42       24.21     15.30 o 
  -5   2  11        0.08       -5.00     12.30 o 
  -4   2  11      171.48      166.78     17.81 o 
  -3   2  11     2526.23     2380.81     56.44 o 
  -2   2  11      702.75      637.68     23.80 o 
  -1   2  11       93.24       81.40     10.53 o 
   0   2  11     4868.11     4929.98     76.44 o 
   1   2  11       19.54       15.96     10.34 o 
   2   2  11     2349.77     2273.70     51.55 o 
   3   2  11     1281.88     1412.92     37.46 o 
   4   2  11      194.30      211.44     22.20 o 
   5   2  11      133.51      128.00     32.45 o 
   6   2  11      860.46      934.26     32.58 o 
   7   2  11       16.42        7.68     20.87 o 
   8   2  11      215.75      302.84     36.53 o 
   9   2  11      697.54      802.08     54.36 o 
  10   2  11       14.55      -19.45     25.62 o 
 -10   3  11       35.51       23.91     39.09 o 
  -9   3  11      118.72      124.67     38.24 o 
  -8   3  11        5.16        4.87     17.30 o 
  -7   3  11       38.39       31.24     25.09 o 
  -6   3  11       18.55       12.83     13.44 o 
  -5   3  11      121.98      117.51     17.02 o 
  -4   3  11     1176.82     1131.22     36.24 o 
  -3   3  11     2816.49     2765.28     62.58 o 
  -2   3  11      217.14      207.39     23.20 o 
  -1   3  11      145.11      123.30     11.48 o 
   0   3  11      611.62      570.49     14.89 o 
   1   3  11      123.88      120.48     13.08 o 
   2   3  11     3542.22     3493.31     72.55 o 
   3   3  11      448.08      452.59     19.93 o 
   4   3  11       62.13       62.83     11.17 o 
   5   3  11       47.22       30.65     11.40 o 
   6   3  11        2.78       -9.17     11.53 o 
   7   3  11      407.25      370.23     22.53 o 
   8   3  11      185.76      217.65     32.26 o 
   9   3  11       35.07       37.95     25.71 o 
  10   3  11      148.44      172.20     37.10 o 
  -9   4  11      197.40      176.56     44.21 o 
  -8   4  11        6.60       35.48     30.93 o 
  -7   4  11      242.07      255.08     25.79 o 
  -6   4  11        1.45      -17.06     12.40 o 
  -5   4  11      135.02      129.22     17.26 o 
  -4   4  11      977.55      936.07     32.16 o 
  -3   4  11       91.09       74.74     15.51 o 
  -2   4  11       11.67       -9.59     14.47 o 
  -1   4  11      267.94      273.70     14.17 o 
   0   4  11        1.63       -6.67      6.29 o 
   1   4  11     1439.38     1341.20     36.07 o 
   2   4  11     1333.60     1328.32     35.67 o 
   3   4  11       52.19       43.83     10.36 o 
   4   4  11       25.10        1.20      9.52 o 
   5   4  11      194.71      220.42     30.65 o 
   6   4  11      404.00      448.05     26.28 o 
   7   4  11      325.41      300.32     21.90 o 
   8   4  11        0.47       -4.73     14.05 o 
   9   4  11       54.57       71.16     25.52 o 
  10   4  11        2.35      -14.52     25.71 o 
  -9   5  11       37.50       44.78     34.35 o 
  -8   5  11       17.99      -30.08     27.99 o 
  -7   5  11       74.31       63.28     26.94 o 
  -6   5  11        9.78       -1.84     13.96 o 
  -5   5  11      549.94      542.57     26.27 o 
  -4   5  11      572.69      552.14     24.80 o 
  -3   5  11        3.91       -7.02      9.26 o 
  -2   5  11      201.62      211.42     21.25 o 
  -1   5  11      654.53      621.86     22.37 o 
   0   5  11      250.20      235.48     13.92 o 
   1   5  11      969.38      916.93     31.07 o 
   2   5  11      214.14      206.43     16.42 o 
   3   5  11      124.77      118.13     13.95 o 
   4   5  11      151.24      157.52     15.49 o 
   5   5  11      103.00       80.62     13.94 o 
   6   5  11      517.74      568.14     25.96 o 
   7   5  11       68.58       53.44     15.71 o 
   8   5  11       66.57       71.79     18.45 o 
   9   5  11       21.93        7.50     26.47 o 
  -8   6  11       11.43      -26.94     28.37 o 
  -7   6  11       15.90       23.91     26.19 o 
  -6   6  11      328.98      333.87     36.81 o 
  -5   6  11      983.01      957.47     35.01 o 
  -4   6  11      143.19      158.52     19.21 o 
  -3   6  11        0.64      -13.33     10.79 o 
  -2   6  11        0.74       -5.82     10.07 o 
  -1   6  11       34.86       30.79     11.15 o 
   0   6  11      718.24      691.39     26.28 o 
   1   6  11     4005.41     4112.88    121.82 o 
   2   6  11        1.43       19.44     15.18 o 
   3   6  11      102.54      119.40     15.46 o 
   4   6  11        0.42       -0.73     10.21 o 
   5   6  11      234.91      205.03     30.65 o 
   6   6  11      228.16      262.81     34.91 o 
   7   6  11       16.07       -4.84     22.39 o 
   8   6  11       32.12       11.20     25.14 o 
   9   6  11        9.83      -11.10     27.51 o 
  -8   7  11        0.72      -21.54     25.62 o 
  -7   7  11        5.33      -31.45     20.97 o 
  -6   7  11      544.11      498.48     40.61 o 
  -5   7  11      413.77      354.36     36.15 o 
  -4   7  11        1.74      -20.36     13.57 o 
  -3   7  11      152.87      168.39     20.25 o 
  -2   7  11        7.48        9.77     12.17 o 
  -1   7  11      170.90      186.49     18.47 o 
   0   7  11        7.98       -8.16     19.07 o 
   1   7  11       97.52       84.82     23.53 o 
   2   7  11        1.98      -10.82     14.61 o 
   3   7  11      879.33      769.64     44.02 o 
   4   7  11        0.83       -4.93     19.45 o 
   5   7  11      193.84      190.80     31.78 o 
   6   7  11       28.37       -5.69     23.62 o 
   7   7  11        0.30      -19.73     22.01 o 
   8   7  11        1.63      -16.32     20.40 o 
   9   7  11        3.35       -6.17     27.99 o 
  -7   8  11       27.15        1.80     29.79 o 
  -6   8  11      173.66      106.45     35.96 o 
  -4   8  11        0.56       -9.01     22.96 o 
  -3   8  11       14.19       -4.33     14.81 o 
  -2   8  11       64.47       72.21     15.45 o 
  -1   8  11      360.74      356.86     43.03 o 
   0   8  11      121.96      117.84     28.75 o 
   1   8  11      225.83      157.87     32.54 o 
   2   8  11      970.88      918.40     51.23 o 
   3   8  11     1250.59     1101.32     56.55 o 
   4   8  11       28.48       31.97     23.34 o 
   5   8  11      232.96      250.19     38.99 o 
   6   8  11       14.14      -18.98     22.49 o 
   7   8  11        3.43        1.33     25.33 o 
   8   8  11        8.55      -20.11     26.76 o 
  -6   9  11       11.85       -9.11     25.90 o 
  -5   9  11       11.72      -23.91     22.58 o 
  -4   9  11        1.29      -31.31     20.87 o 
  -3   9  11       14.24        0.85     14.39 o 
  -2   9  11      222.42      284.49     24.92 o 
  -1   9  11      319.94      339.94     34.53 o 
   0   9  11       47.58       27.42     24.76 o 
   1   9  11        5.52      -27.23     21.06 o 
   2   9  11        7.88        0.00     24.76 o 
   3   9  11        0.83        0.00     22.20 o 
   4   9  11       60.25       43.55     27.61 o 
   5   9  11        0.93       -1.33     25.24 o 
   6   9  11        0.00      -23.81     24.67 o 
   7   9  11       47.29       46.49     29.60 o 
  -4  10  11       10.81       -1.90     25.71 o 
  -2  10  11      309.94      357.30     37.38 o 
  -1  10  11       87.55      103.51     31.12 o 
   0  10  11        1.11      -24.48     24.86 o 
   1  10  11       34.99       22.20     25.14 o 
   2  10  11        5.15      -32.92     22.87 o 
   3  10  11      427.80      408.73     42.41 o 
   4  10  11      504.69      465.18     43.36 o 
   5  10  11       81.19       65.84     31.88 o 
   6  10  11       12.89        7.59     27.89 o 
  -1  11  11        1.03      -39.99     26.66 o 
   0  11  11       64.13       53.51     29.41 o 
   1  11  11       90.40       78.37     32.45 o 
   2  11  11       20.77      -33.02     27.99 o 
   3  11  11      188.12      152.28     40.99 o 
   4  11  11      127.11      165.46     41.56 o 
  -4  -8  12       49.86       -4.27     21.73 o 
  -3  -8  12       89.17       95.47     21.91 o 
  -2  -8  12        1.33        1.70     16.65 o 
  -1  -8  12        0.10      -33.16     22.11 o 
   0  -8  12        0.01       -7.59     23.91 o 
   1  -8  12      149.21      213.76     33.78 o 
   2  -8  12      391.09      429.69     39.75 o 
   3  -8  12      195.17      200.38     31.59 o 
  -6  -7  12        0.01       11.67     21.73 o 
  -5  -7  12       34.65        4.27     21.63 o 
  -4  -7  12       34.01       -8.73     17.65 o 
  -3  -7  12       12.52       17.14     15.07 o 
  -2  -7  12        1.20      -18.88     12.59 o 
  -1  -7  12       28.50       11.86     24.10 o 
   0  -7  12       70.05        6.64     24.48 o 
   1  -7  12       78.50       56.07     26.19 o 
   2  -7  12      351.54      382.07     36.05 o 
   3  -7  12        6.76        8.63     18.12 o 
   4  -7  12       31.29        4.17     20.49 o 
   5  -7  12        1.35       13.09     19.35 o 
  -7  -6  12        0.40        0.38     18.69 o 
  -6  -6  12      139.40      149.05     32.07 o 
  -5  -6  12       94.01      106.26     27.80 o 
  -4  -6  12      244.41      357.30     41.08 o 
  -3  -6  12        1.71       -1.73     21.77 o 
  -2  -6  12       13.96       14.57     13.65 o 
  -1  -6  12        0.02      -14.78     11.30 o 
   0  -6  12      131.30      147.06     18.77 o 
   1  -6  12       85.75       89.37     24.19 o 
   2  -6  12        4.19        5.09     12.02 o 
   3  -6  12       50.71       22.58     25.76 o 
   4  -6  12       10.93        0.13     13.51 o 
   5  -6  12        2.71       -8.90     13.16 o 
   6  -6  12      162.10      133.78     32.73 o 
  -8  -5  12        4.52        7.02     19.54 o 
  -7  -5  12        3.23       -0.28     17.36 o 
  -6  -5  12       61.24       58.44     23.91 o 
  -5  -5  12      285.95      367.55     42.13 o 
  -4  -5  12       35.28       42.79     19.92 o 
  -3  -5  12        1.74       -1.80     16.70 o 
  -2  -5  12        0.14      -10.85     12.76 o 
  -1  -5  12      242.34      266.80     17.83 o 
   0  -5  12      384.63      414.98     18.39 o 
   1  -5  12      650.63      622.03     26.33 o 
   2  -5  12       10.30        9.24     11.20 o 
   3  -5  12        7.24        0.99     11.80 o 
   4  -5  12       28.89       18.17     13.13 o 
   5  -5  12       14.49       16.80     13.88 o 
   6  -5  12      486.94      489.94     43.36 o 
   7  -5  12       41.88       39.37     26.76 o 
  -8  -4  12        0.08        7.59     18.69 o 
  -7  -4  12       43.52       25.81     18.12 o 
  -6  -4  12       22.77        9.58     16.60 o 
  -5  -4  12      355.23      388.90     33.68 o 
  -4  -4  12       13.68       20.11     16.79 o 
  -3  -4  12        9.93       18.60     16.22 o 
  -2  -4  12       52.91       46.40     13.51 o 
  -1  -4  12      754.35      737.15     23.12 o 
   0  -4  12      456.46      434.05     17.58 o 
   1  -4  12       27.78       26.17      9.20 o 
   2  -4  12        0.35      -11.15      9.41 o 
   3  -4  12       46.11       27.50     12.46 o 
   4  -4  12        0.41      -13.74     10.69 o 
   5  -4  12      660.12      568.20     32.21 o 
   6  -4  12      320.97      313.85     34.63 o 
   7  -4  12        5.13       -1.61     24.19 o 
   8  -4  12       87.59       55.12     27.80 o 
  -9  -3  12        1.37       23.15     23.05 o 
  -8  -3  12        6.44        4.84     18.60 o 
  -7  -3  12       77.04       70.49     22.30 o 
  -6  -3  12       11.62        6.64     15.65 o 
  -5  -3  12       69.10       70.68     20.68 o 
  -4  -3  12      122.12      126.47     23.53 o 
  -3  -3  12      128.79      105.79     22.01 o 
  -2  -3  12      801.80      794.68     42.60 o 
  -1  -3  12     1659.30     1668.74     46.01 o 
   0  -3  12      792.59      817.15     23.35 o 
   1  -3  12        0.23       -2.59      7.03 o 
   2  -3  12       12.41        9.46      7.45 o 
   3  -3  12      232.12      206.24     16.30 o 
   4  -3  12      767.72      753.83     29.66 o 
   5  -3  12     1111.54     1165.65     59.58 o 
   6  -3  12      152.93      139.75     30.65 o 
   7  -3  12       44.07       17.74     23.15 o 
   8  -3  12       41.17       15.09     24.00 o 
  -9  -2  12        0.36        7.02     17.74 o 
  -8  -2  12       20.34       26.66     19.16 o 
  -7  -2  12      130.98      142.50     28.84 o 
  -6  -2  12       53.97      121.73     26.28 o 
  -5  -2  12        0.18        6.74     13.66 o 
  -4  -2  12      282.42      242.60     25.24 o 
  -3  -2  12       72.84       67.93     19.16 o 
  -2  -2  12      533.48      511.57     33.21 o 
  -1  -2  12     1252.25     1234.75     45.10 o 
   0  -2  12       42.15       52.30      8.51 o 
   1  -2  12      371.89      356.53     14.24 o 
   2  -2  12       45.32       42.28      8.18 o 
   3  -2  12      275.41      301.36     13.67 o 
   4  -2  12      264.54      255.98     29.98 o 
   5  -2  12      415.79      379.98     35.86 o 
   6  -2  12       14.28      -15.75     17.17 o 
   7  -2  12       12.68        6.26     19.64 o 
   8  -2  12        9.69       -0.95     24.48 o 
   9  -2  12      155.23      141.84     33.49 o 
  -9  -1  12       44.42       10.15     22.01 o 
  -8  -1  12      190.32      187.29     32.73 o 
  -7  -1  12      213.90      268.59     34.82 o 
  -6  -1  12        0.18        3.04     15.09 o 
  -5  -1  12        2.32       -8.54     12.71 o 
  -4  -1  12        0.34       15.37     14.42 o 
  -3  -1  12       68.76       64.14     17.36 o 
  -2  -1  12      752.83      777.42     39.94 o 
  -1  -1  12      368.50      349.80     18.44 o 
   0  -1  12      108.84      112.37     10.19 o 
   1  -1  12      390.32      343.31     12.96 o 
   2  -1  12      205.48      189.98     16.13 o 
   3  -1  12     2762.24     2850.77     63.40 o 
   4  -1  12      781.61      799.75     27.39 o 
   5  -1  12       30.25       56.93     21.44 o 
   6  -1  12      466.78      413.94     36.81 o 
   7  -1  12       12.09      -18.69     15.94 o 
   8  -1  12      231.90      267.27     37.57 o 
   9  -1  12      320.52      306.92     41.27 o 
 -10   0  12        2.47      -20.24     18.57 o 
  -9   0  12       53.48       54.36     25.33 o 
  -8   0  12      213.06      231.31     35.48 o 
  -7   0  12      103.83      107.49     27.04 o 
  -6   0  12       83.90       86.43     22.01 o 
  -5   0  12       59.72       53.98     19.16 o 
  -4   0  12      237.99      250.57     26.00 o 
  -3   0  12     1630.05     1590.12     62.05 o 
  -2   0  12     1008.45      899.14     42.31 o 
  -1   0  12       16.56       22.27      9.14 o 
   0   0  12        2.56       -1.70      7.83 o 
   1   0  12        1.36       -3.13      5.21 o 
   2   0  12      835.87      808.61     26.86 o 
   3   0  12     1788.42     1826.35     45.73 o 
   4   0  12     1172.95     1143.58     44.02 o 
   5   0  12       24.53       19.84     11.94 o 
   6   0  12       75.41       27.80     21.25 o 
   7   0  12      293.50      228.18     33.21 o 
   8   0  12      137.27      142.79     28.84 o 
   9   0  12      215.57      220.21     37.29 o 
  10   0  12        9.86      -15.46     25.52 o 
 -10   1  12        1.16        7.78     40.51 o 
  -9   1  12      116.16      136.62     48.58 o 
  -8   1  12      113.17      110.58     23.36 o 
  -7   1  12       45.33       45.60     19.78 o 
  -6   1  12        4.84       -6.36     15.28 o 
  -5   1  12      175.92      204.08     28.18 o 
  -4   1  12     1333.33     1291.45     55.22 o 
  -3   1  12     3543.66     3435.75    105.69 o 
  -1   1  12      458.59      444.91     19.97 o 
   0   1  12       27.31       36.51     10.44 o 
   1   1  12      109.24      128.00     13.45 o 
   2   1  12     1697.51     1707.59     42.96 o 
   3   1  12     2254.09     2255.35     52.80 o 
   4   1  12        5.14       -1.27     10.06 o 
   5   1  12      357.07      291.21     19.36 o 
   6   1  12     1958.20     2026.74     81.40 o 
   7   1  12       21.83       32.54     22.20 o 
   8   1  12      921.41      827.42     52.85 o 
   9   1  12       94.57       96.87     28.94 o 
  10   1  12       11.07        2.37     23.91 o 
  -9   2  12       57.53      119.64     40.61 o 
  -8   2  12      131.38      117.80     22.16 o 
  -7   2  12       25.00       42.47     17.46 o 
  -6   2  12       67.15       76.46     19.45 o 
  -5   2  12      205.70      240.11     23.36 o 
  -4   2  12     1193.94     1041.29     51.09 o 
  -3   2  12      691.23      658.84     31.74 o 
  -2   2  12      109.02      144.86     16.27 o 
  -1   2  12       46.84       45.18      9.39 o 
   0   2  12       16.20        9.73      8.02 o 
   1   2  12      638.71      720.30     25.16 o 
   2   2  12     1995.38     2011.27     48.14 o 
   3   2  12      478.24      469.79     25.14 o 
   4   2  12       27.48        7.13     10.30 o 
   5   2  12       18.50        0.13     11.23 o 
   6   2  12      393.39      434.99     23.10 o 
   7   2  12      647.49      693.92     45.16 o 
   8   2  12      407.01      408.54     40.13 o 
   9   2  12        9.97        2.94     25.05 o 
  10   2  12        9.07        2.94     27.23 o 
  -9   3  12       10.57        7.21     35.77 o 
  -8   3  12        0.55      -22.67     15.11 o 
  -7   3  12       46.13       37.07     17.26 o 
  -6   3  12       27.86        9.86     14.79 o 
  -5   3  12      532.58      521.73     26.22 o 
  -4   3  12     1086.06      986.66     34.08 o 
  -3   3  12      233.08      215.97     16.41 o 
  -2   3  12      183.03      173.37     18.17 o 
  -1   3  12      115.40      117.46     17.98 o 
   0   3  12      117.73      103.49     13.22 o 
   1   3  12     2749.32     2867.47     63.09 o 
   2   3  12     2533.47     2643.31     59.33 o 
   3   3  12       86.76       90.04     13.23 o 
   4   3  12        1.03       -6.90      8.68 o 
   5   3  12       60.00       49.19     12.02 o 
   6   3  12      270.95      290.73     25.19 o 
   7   3  12       49.81       49.38     15.04 o 
   8   3  12       67.12       70.78     26.76 o 
   9   3  12        4.20        8.35     25.43 o 
  10   3  12        0.01      -14.42     26.94 o 
  -9   4  12        7.31       24.67     31.50 o 
  -8   4  12       94.42       57.49     33.21 o 
  -7   4  12       26.06       32.85     17.03 o 
  -6   4  12      173.01      169.78     19.96 o 
  -5   4  12      222.60      238.97     21.87 o 
  -4   4  12      209.30      237.54     20.54 o 
  -3   4  12        0.67      -10.40     10.36 o 
  -2   4  12       12.21       -7.78     13.95 o 
  -1   4  12        2.13        0.55     11.24 o 
   0   4  12      770.65      828.27     40.23 o 
   1   4  12     1474.61     1314.40     36.22 o 
   2   4  12       33.47       45.08     10.99 o 
   3   4  12       98.39       89.28     12.88 o 
   4   4  12      354.58      330.56     25.43 o 
   5   4  12      287.23      281.00     19.09 o 
   6   4  12      651.26      607.89     27.11 o 
   7   4  12      170.95      198.00     21.55 o 
   8   4  12        6.07       -9.35     14.47 o 
   9   4  12       12.84       -8.06     21.16 o 
  10   4  12        0.02       27.61     29.41 o 
  -9   5  12       11.37      -11.20     34.44 o 
  -8   5  12       22.77        0.28     29.98 o 
  -7   5  12        3.87        0.85     27.70 o 
  -6   5  12      325.84      330.05     24.42 o 
  -5   5  12      569.36      521.50     26.03 o 
  -4   5  12        1.20      -10.00     10.97 o 
  -3   5  12      287.10      257.93     17.24 o 
  -2   5  12      234.14      249.08     16.25 o 
  -1   5  12      914.30      962.09     29.46 o 
   0   5  12     1796.58     1840.88     67.84 o 
   1   5  12      306.12      266.27     28.70 o 
   2   5  12       83.38       80.61     12.95 o 
   3   5  12      136.55      133.30     27.09 o 
   4   5  12       97.48      120.57     15.34 o 
   5   5  12      235.84      225.66     21.92 o 
   6   5  12      247.24      250.26     21.16 o 
   7   5  12      178.19      173.19     20.42 o 
   8   5  12        1.65      -26.68     17.79 o 
  -8   6  12       20.81      -22.49     25.90 o 
  -7   6  12      111.03       97.25     33.59 o 
  -6   6  12      344.96      357.68     41.56 o 
  -5   6  12      189.79      235.69     28.65 o 
  -4   6  12        0.40       -8.47     13.49 o 
  -3   6  12       69.53       74.74     14.59 o 
  -2   6  12     1074.90     1029.55     33.33 o 
  -1   6  12      919.11      927.41     46.39 o 
   0   6  12      787.08      731.87     42.50 o 
   1   6  12      115.10      140.42     27.13 o 
   2   6  12     1232.14     1311.39     38.73 o 
   3   6  12        7.39       -0.47     10.05 o 
   4   6  12       62.16       56.15     22.06 o 
   5   6  12      358.73      392.79     34.25 o 
   6   6  12       98.06      117.46     29.22 o 
   7   6  12       18.58       -4.84     21.92 o 
   8   6  12       20.20       10.72     24.67 o 
   9   6  12        4.51      -12.62     26.47 o 
  -7   7  12       69.26       32.64     30.46 o 
  -5   7  12        0.37      -12.76     14.68 o 
  -4   7  12       29.04       10.22     14.20 o 
  -3   7  12        8.05      -18.92     12.61 o 
  -2   7  12        4.97       -2.59     12.63 o 
  -1   7  12       26.54        9.01     20.78 o 
   0   7  12      184.37      183.78     29.03 o 
   1   7  12      554.08      471.72     37.00 o 
   2   7  12        9.15       10.53     18.98 o 
   3   7  12       20.94       25.52     20.59 o 
   4   7  12      245.09      228.56     32.83 o 
   5   7  12      165.01      183.78     31.97 o 
   6   7  12        0.23       10.82     21.44 o 
   7   7  12        0.07      -29.32     23.81 o 
   8   7  12       25.19       12.81     25.33 o 
  -7   8  12       13.02      -14.80     28.08 o 
  -6   8  12      121.10      102.75     35.01 o 
  -5   8  12        0.07       -9.68     24.95 o 
  -4   8  12        0.05      -20.09     13.40 o 
  -3   8  12      111.34      106.12     19.26 o 
  -2   8  12      331.58      312.33     31.02 o 
  -1   8  12      451.84      441.27     35.67 o 
   0   8  12      415.79      352.65     34.53 o 
   1   8  12      195.16      192.03     31.40 o 
   2   8  12      481.36      453.79     36.62 o 
   3   8  12       11.40       -7.02     22.96 o 
   4   8  12      141.92       94.02     29.22 o 
   5   8  12       69.37       36.43     28.27 o 
   6   8  12       27.16       -8.73     25.71 o 
   7   8  12       12.67        5.60     24.19 o 
   8   8  12       17.40        9.77     27.99 o 
  -5   9  12       21.68      -35.58     23.81 o 
  -4   9  12        0.28      -32.35     22.39 o 
  -3   9  12       23.46       41.84     27.51 o 
  -2   9  12      326.99      375.90     36.91 o 
  -1   9  12        6.46      -31.59     21.06 o 
   0   9  12      143.61      172.86     34.44 o 
   1   9  12       55.96       58.06     28.65 o 
   2   9  12        2.52       -7.78     22.20 o 
   3   9  12      435.54      429.03     38.90 o 
   4   9  12       94.02      143.17     32.73 o 
   5   9  12        0.36      -18.88     23.24 o 
   6   9  12       34.60       22.30     30.36 o 
   7   9  12        0.31      -26.00     24.19 o 
  -2  10  12      213.29      244.31     40.32 o 
  -1  10  12       70.35       84.25     32.07 o 
   0  10  12      197.99      216.03     37.86 o 
   1  10  12        0.86      -14.99     23.62 o 
   2  10  12      341.92      357.21     46.39 o 
   3  10  12      406.13      396.68     40.61 o 
   4  10  12       37.72       39.37     31.12 o 
   5  10  12        6.54      -13.76     27.80 o 
   6  10  12        6.02      -23.72     26.57 o 
  -1  11  12      148.29      175.81     41.56 o 
   0  11  12       68.61       41.94     32.54 o 
   1  11  12       55.52       53.98     30.65 o 
   2  11  12      177.28      222.20     44.40 o 
   3  11  12      110.12      150.19     40.70 o 
  -3  -8  13        3.88       22.55     18.88 o 
  -2  -8  13        0.04      -17.78     15.57 o 
  -1  -8  13        0.26      -38.85     25.90 o 
   0  -8  13      170.38      162.33     36.43 o 
   1  -8  13      158.14      132.54     30.27 o 
   2  -8  13       41.53       66.51     26.57 o 
  -5  -7  13       19.40        9.77     24.19 o 
  -4  -7  13        0.39       -8.16     18.41 o 
  -3  -7  13        6.51        7.30     16.29 o 
  -2  -7  13        1.49       -7.28     15.06 o 
  -1  -7  13        5.56      -18.98     24.38 o 
   0  -7  13       29.04      -22.39     20.49 o 
   1  -7  13       32.50       17.27     23.05 o 
   2  -7  13       29.57       30.93     23.53 o 
   3  -7  13       77.03       57.31     24.76 o 
   4  -7  13        5.23       20.30     22.11 o 
  -6  -6  13       19.18       27.89     23.53 o 
  -5  -6  13       36.91       74.76     25.71 o 
  -4  -6  13        4.87        7.78     20.30 o 
  -3  -6  13        3.09       -5.69     13.88 o 
  -2  -6  13       11.65       -5.42     16.98 o 
  -1  -6  13        4.86      -16.48     12.61 o 
   0  -6  13       65.05       85.96     25.52 o 
   1  -6  13       25.31       43.36     21.35 o 
   2  -6  13      173.53      133.87     26.94 o 
   3  -6  13        2.60        6.34     18.83 o 
   4  -6  13       32.82       20.66     15.49 o 
   5  -6  13       68.80       54.08     24.95 o 
  -7  -5  13        1.05       -5.03     18.31 o 
  -6  -5  13      165.77      177.04     31.88 o 
  -5  -5  13        3.72       -7.59     18.50 o 
  -4  -5  13       13.29       35.86     21.92 o 
  -3  -5  13        8.26       14.14     17.17 o 
  -2  -5  13        0.45       -2.25     11.42 o 
  -1  -5  13      103.02      104.64     13.05 o 
   0  -5  13      197.79      204.25     15.95 o 
   1  -5  13       12.08        2.70     11.61 o 
   2  -5  13      163.92      171.24     18.36 o 
   3  -5  13       21.09       22.45     13.62 o 
   4  -5  13       20.98        3.95     27.37 o 
   5  -5  13      153.09      163.00     31.69 o 
   6  -5  13        0.29       -3.61     25.24 o 
   7  -5  13       48.19       64.99     28.18 o 
  -8  -4  13        0.52      -15.75     15.28 o 
  -7  -4  13        0.28      -10.53     14.23 o 
  -6  -4  13       66.33       66.51     22.20 o 
  -5  -4  13       56.88       48.86     20.49 o 
  -4  -4  13       47.19       53.70     21.06 o 
  -3  -4  13       31.77       36.72     20.87 o 
  -2  -4  13        9.46       -5.12     10.03 o 
  -1  -4  13      536.02      566.68     21.01 o 
   0  -4  13       40.29       21.83      9.29 o 
   1  -4  13        2.70       -9.70      7.86 o 
   2  -4  13        6.56      -14.83      9.89 o 
   3  -4  13      206.86      191.92     19.07 o 
   4  -4  13      423.35      433.87     37.86 o 
   5  -4  13       72.13       39.56     23.43 o 
   6  -4  13       35.07       11.67     25.71 o 
   7  -4  13      206.19      235.67     37.38 o 
  -9  -3  13        1.27        8.73     19.54 o 
  -8  -3  13        3.36       -1.42     17.08 o 
  -7  -3  13        5.10        8.73     18.69 o 
  -6  -3  13        3.41      -11.67     16.51 o 
  -5  -3  13       27.72       40.89     19.16 o 
  -4  -3  13        8.97        0.19     13.95 o 
  -3  -3  13        4.74        2.56     13.85 o 
  -2  -3  13      475.87      449.62     33.68 o 
  -1  -3  13      553.25      615.00     27.80 o 
   0  -3  13       21.82       25.13      9.03 o 
   1  -3  13       32.27       34.83      9.13 o 
   2  -3  13        3.82      -11.48      7.65 o 
   3  -3  13      433.76      353.79     31.59 o 
   4  -3  13      360.91      333.49     34.82 o 
   5  -3  13       37.79       29.03     22.20 o 
   6  -3  13       39.26       20.97     24.19 o 
   7  -3  13       56.45       17.08     25.14 o 
   8  -3  13       17.44       36.05     27.51 o 
  -9  -2  13        0.72       -2.85     19.92 o 
  -8  -2  13       91.03      157.68     31.69 o 
  -7  -2  13      155.62      149.90     28.56 o 
  -6  -2  13        1.18      -14.42     12.62 o 
  -5  -2  13       74.31      127.51     24.76 o 
  -4  -2  13        1.81        5.60     13.85 o 
  -3  -2  13       53.44       56.83     18.22 o 
  -2  -2  13      444.16      466.03     32.45 o 
  -1  -2  13       86.02      109.81     14.15 o 
   0  -2  13      407.13      380.30     16.21 o 
   1  -2  13       59.17       66.53     16.18 o 
   2  -2  13      555.91      576.36     18.70 o 
   3  -2  13       11.62       12.53     10.83 o 
   4  -2  13      123.56      108.44     26.00 o 
   5  -2  13      121.97       94.97     24.95 o 
   6  -2  13       10.44       22.96     20.68 o 
   7  -2  13        7.76      -32.02     21.35 o 
   8  -2  13      218.13      233.30     39.85 o 
   9  -2  13      147.10      102.75     31.69 o 
  -9  -1  13       28.63       53.42     25.43 o 
  -8  -1  13       91.97      122.58     28.75 o 
  -7  -1  13       11.70       -8.25     17.55 o 
  -6  -1  13      635.02      624.19     42.13 o 
  -5  -1  13        9.79      -17.08     14.14 o 
  -4  -1  13        0.82      -16.94     11.29 o 
  -3  -1  13      546.34      547.44     35.10 o 
  -2  -1  13      197.67      235.86     29.03 o 
  -1  -1  13      189.34      209.12     17.81 o 
   0  -1  13      422.48      403.14     20.53 o 
   1  -1  13        1.15       -5.22      6.97 o 
   2  -1  13     1364.05     1371.88     39.14 o 
   3  -1  13     1816.24     1879.18     47.99 o 
   4  -1  13      443.55      400.00     34.44 o 
   5  -1  13      167.10      121.16     26.57 o 
   6  -1  13       46.82       19.07     22.77 o 
   7  -1  13      277.81      285.01     38.24 o 
   8  -1  13      380.77      363.66     43.83 o 
   9  -1  13      136.43      131.97     33.02 o 
  -9   0  13       44.80       25.62     22.96 o 
  -8   0  13       20.97       32.26     23.53 o 
  -7   0  13        2.53        6.26     20.78 o 
  -6   0  13       15.00       14.90     18.03 o 
  -5   0  13      313.32      297.15     28.65 o 
  -4   0  13      955.19     1004.36     49.90 o 
  -3   0  13       23.45       25.90     15.75 o 
  -2   0  13        6.78       -8.16     12.71 o 
  -1   0  13       31.88       29.07     14.90 o 
   0   0  13        4.13      -10.45      7.67 o 
   1   0  13      537.08      527.45     23.02 o 
   2   0  13     1569.09     1682.21     44.04 o 
   3   0  13      404.71      347.21     19.30 o 
   4   0  13     1777.17     1807.09     47.36 o 
   5   0  13     2310.88     2187.84     86.53 o 
   6   0  13      164.52      191.37     30.93 o 
   7   0  13       47.60       58.06     24.19 o 
   8   0  13      131.42      146.01     30.65 o 
   9   0  13        0.14        6.74     25.90 o 
  -9   1  13       25.50       65.02     34.39 o 
  -8   1  13        1.22        0.80     16.07 o 
  -7   1  13        6.33        1.97     17.46 o 
  -6   1  13       14.98        5.22     19.16 o 
  -5   1  13       39.20       34.25     18.69 o 
  -4   1  13     1087.60      950.66     47.91 o 
  -3   1  13      107.97      119.92     22.77 o 
  -2   1  13      451.05      478.37     32.45 o 
  -1   1  13       11.71       11.20      8.91 o 
   0   1  13      141.21      144.31     14.67 o 
   1   1  13     1286.37     1211.04     35.06 o 
   2   1  13      885.72      926.82     29.94 o 
   3   1  13      350.83      342.31     18.72 o 
   4   1  13     1117.74     1211.02     43.88 o 
   5   1  13      138.80      163.06     25.52 o 
   6   1  13      407.07      444.02     40.32 o 
   7   1  13     1414.32     1455.59     69.64 o 
   8   1  13       37.04       54.17     25.52 o 
   9   1  13       10.04       -1.04     22.39 o 
  -9   2  13        8.22        7.90     19.69 o 
  -8   2  13        0.38       -7.13     17.93 o 
  -7   2  13        0.01       -3.05     17.16 o 
  -6   2  13        0.41      -19.03     12.69 o 
  -5   2  13      468.84      478.34     26.80 o 
  -4   2  13      243.59      269.97     37.71 o 
  -3   2  13        0.15        0.43     10.87 o 
  -2   2  13      467.23      399.85     20.21 o 
  -1   2  13       74.59       77.97     11.16 o 
   0   2  13      767.07      788.48     27.30 o 
   1   2  13      612.93      614.36     24.24 o 
   2   2  13      150.06      184.14     16.08 o 
   3   2  13       99.06       85.53     12.74 o 
   4   2  13        4.61       -1.46     10.34 o 
   5   2  13      361.47      308.75     19.83 o 
   6   2  13      111.91      111.24     17.57 o 
   7   2  13        2.85       -0.19     20.87 o 
   8   2  13       73.14       53.23     28.18 o 
   9   2  13        5.32       -1.33     26.57 o 
  -9   3  13        9.35      -16.70     32.92 o 
  -8   3  13        2.33      -13.71     17.28 o 
  -7   3  13        2.16      -33.59     22.39 o 
  -6   3  13       17.18        6.24     15.11 o 
  -5   3  13      622.05      637.86     36.24 o 
  -4   3  13      222.63      230.45     22.63 o 
  -3   3  13      106.44      103.14     15.53 o 
  -2   3  13       16.57       10.39      9.80 o 
  -1   3  13      192.25      216.70     26.00 o 
   0   3  13     1142.79     1165.84     80.60 o 
   1   3  13      466.19      415.11     20.29 o 
   2   3  13      341.08      307.51     49.90 o 
   3   3  13      109.27      122.05     26.99 o 
   4   3  13      235.87      245.67     17.65 o 
   5   3  13      270.54      296.27     19.31 o 
   6   3  13       20.31       -4.61     11.46 o 
   7   3  13        5.15      -12.00     15.99 o 
   8   3  13        7.31      -18.03     22.49 o 
   9   3  13       49.96       44.31     29.32 o 
  -9   4  13       36.00       52.37     37.38 o 
  -8   4  13        1.96        4.93     31.12 o 
  -7   4  13       21.71       24.77     22.44 o 
  -6   4  13      224.02      288.79     26.29 o 
  -5   4  13      103.45       99.46     17.07 o 
  -4   4  13      183.94      205.86     20.11 o 
  -3   4  13      780.16      751.37     31.21 o 
  -2   4  13       45.48       25.67     10.23 o 
  -1   4  13      314.14      274.00     24.76 o 
   0   4  13      339.16      362.33     27.32 o 
   1   4  13      101.03       98.63     13.62 o 
   2   4  13       92.37      104.12     13.78 o 
   3   4  13        2.72       -2.41      8.98 o 
   4   4  13      233.18      222.66     17.35 o 
   5   4  13      344.66      391.90     40.94 o 
   6   4  13      215.88      233.80     21.52 o 
   7   4  13       22.79       25.06     14.95 o 
   8   4  13        1.41       -9.20     20.87 o 
   9   4  13        0.05      -30.46     20.30 o 
  -8   5  13       39.97       42.50     34.53 o 
  -6   5  13      177.65      189.72     44.35 o 
  -5   5  13        7.32       -3.02     16.65 o 
  -4   5  13       25.44       18.28     13.36 o 
  -3   5  13       55.14       30.53     13.58 o 
  -2   5  13      880.22      966.31     47.06 o 
  -1   5  13     3651.67     3701.31    113.38 o 
   0   5  13       99.64      102.47     22.11 o 
   1   5  13       10.66        4.71      9.86 o 
   2   5  13       90.66      128.38     15.15 o 
   3   5  13       23.29       14.72     11.17 o 
   4   5  13      144.98      153.47     16.57 o 
   5   5  13      241.40      268.65     20.56 o 
   6   5  13      203.89      254.69     29.79 o 
   7   5  13        7.86        0.19     13.37 o 
   8   5  13       16.30      -33.54     26.42 o 
  -7   6  13      126.82       85.86     32.83 o 
  -6   6  13       15.24       -2.93     15.10 o 
  -5   6  13        4.21       -0.76     14.40 o 
  -4   6  13       23.67        2.54     13.08 o 
  -3   6  13      104.32       89.59     15.92 o 
  -2   6  13       68.12       61.01     24.29 o 
  -1   6  13        4.66      -15.84     18.60 o 
   0   6  13       46.16       50.28     21.44 o 
   1   6  13     1134.13     1210.24     56.17 o 
   2   6  13       20.48       17.86     10.81 o 
   3   6  13       34.07       23.98     11.97 o 
   4   6  13       62.05       92.39     15.18 o 
   5   6  13       24.86       12.64     27.56 o 
   6   6  13        0.05        5.50     18.60 o 
   7   6  13        0.74      -14.52     19.35 o 
   8   6  13        4.04        9.01     22.96 o 
   9   6  13       20.60      -16.60     26.09 o 
  -7   7  13       70.94       52.94     30.55 o 
  -6   7  13        7.08      -15.65     23.05 o 
  -5   7  13       37.37        6.91     20.78 o 
  -4   7  13        0.99      -14.76     16.56 o 
  -3   7  13       25.17        5.69     19.16 o 
  -2   7  13      292.60      267.36     33.87 o 
  -1   7  13      258.40      311.38     37.57 o 
   0   7  13     1572.40     1566.03     66.70 o 
   1   7  13      460.50      464.99     37.19 o 
   2   7  13        0.53      -19.07     18.03 o 
   3   7  13      271.33      340.42     37.48 o 
   4   7  13      118.89      159.39     29.41 o 
   5   7  13        2.69       -8.16     20.68 o 
   6   7  13       15.03       13.00     21.44 o 
   7   7  13       61.61       84.72     32.45 o 
   8   7  13      129.58      132.73     35.10 o 
  -6   8  13        0.74      -35.29     27.23 o 
  -5   8  13       10.54       -8.16     24.76 o 
  -4   8  13       37.44       42.31     25.52 o 
  -3   8  13      190.75      152.75     32.73 o 
  -2   8  13      193.12      219.07     34.53 o 
  -1   8  13       13.82      -13.57     19.45 o 
   0   8  13      107.45      109.39     30.08 o 
   1   8  13       93.39       33.40     23.91 o 
   2   8  13       50.16       60.06     25.14 o 
   3   8  13       24.29       11.01     20.49 o 
   4   8  13       23.67       31.88     23.15 o 
   5   8  13      130.42      134.15     34.63 o 
   6   8  13       33.96       12.52     26.57 o 
   7   8  13       17.37        7.31     27.70 o 
  -3   9  13      120.92      126.28     34.06 o 
  -2   9  13       26.12       38.90     28.46 o 
  -1   9  13       63.52       17.08     26.94 o 
   0   9  13        0.02      -16.51     19.64 o 
   1   9  13      330.95      353.03     37.57 o 
   2   9  13      362.29      369.35     36.43 o 
   3   9  13       39.30       14.99     23.43 o 
   4   9  13       21.09       23.43     24.57 o 
   5   9  13       42.96        6.83     28.37 o 
   6   9  13       26.37       -9.96     28.75 o 
   7   9  13       87.57      143.74     39.94 o 
  -2  10  13       61.80       30.65     30.27 o 
  -1  10  13      207.70      238.80     40.89 o 
   0  10  13        4.30       12.71     26.19 o 
   1  10  13      206.29      236.62     43.26 o 
   2  10  13      175.85      202.66     38.71 o 
   3  10  13        8.70      -37.00     24.67 o 
   4  10  13        2.14       -1.14     28.56 o 
   5  10  13        0.13       -0.76     28.94 o 
  -1  11  13        4.85       -6.74     29.70 o 
   0  11  13       88.91       60.63     35.29 o 
   1  11  13       55.03       44.40     33.49 o 
   2  11  13       12.67       -9.87     30.17 o 
   3  11  13        6.46      -16.79     30.65 o 
  -4  -7  14        7.72        7.78     21.44 o 
  -3  -7  14        0.87       -9.14     16.01 o 
  -2  -7  14       32.88       -0.54     16.50 o 
  -1  -7  14        1.29      -20.40     24.19 o 
   0  -7  14       19.86       30.74     26.09 o 
   1  -7  14        0.10      -31.31     20.87 o 
   2  -7  14       49.71       37.67     24.76 o 
   3  -7  14        2.92       10.63     22.01 o 
  -6  -6  14        8.54       20.40     22.11 o 
  -5  -6  14        0.82       -3.23     20.11 o 
  -4  -6  14        0.04        1.42     18.60 o 
  -3  -6  14       88.83       28.18     21.73 o 
  -2  -6  14      145.79      198.29     33.02 o 
  -1  -6  14      136.20      204.03     30.98 o 
   0  -6  14        1.91      -29.74     19.83 o 
   1  -6  14       14.33        8.54     21.44 o 
   2  -6  14        0.07       -4.17     19.83 o 
   3  -6  14       95.40      132.54     28.56 o 
   4  -6  14      128.01       92.88     27.04 o 
   5  -6  14       29.84       12.24     21.35 o 
  -7  -5  14       40.58       44.88     22.01 o 
  -6  -5  14        2.92       -5.22     17.36 o 
  -5  -5  14        5.19       -5.98     18.31 o 
  -4  -5  14        2.34        6.83     19.07 o 
  -3  -5  14      262.08      294.78     37.00 o 
  -2  -5  14        6.39        5.89     18.22 o 
  -1  -5  14        0.32       -4.92      9.95 o 
   0  -5  14        0.19       -7.17      9.16 o 
   1  -5  14      145.89      133.11     22.01 o 
   2  -5  14       89.53      100.73     17.44 o 
   3  -5  14      207.88      198.67     31.02 o 
   5  -5  14       19.68       17.08     24.38 o 
   6  -5  14       96.66       85.77     27.61 o 
  -8  -4  14        1.91        7.40     18.50 o 
  -7  -4  14        1.40        1.80     18.41 o 
  -6  -4  14       45.47       40.13     22.20 o 
  -5  -4  14        0.83      -11.39     16.98 o 
  -4  -4  14      136.72       94.78     25.24 o 
  -3  -4  14      187.55      238.04     34.16 o 
  -2  -4  14       41.94       17.46     16.13 o 
  -1  -4  14        0.65       -1.99      8.35 o 
   0  -4  14        1.85       -7.02      8.95 o 
   1  -4  14      153.11      134.95     19.15 o 
   2  -4  14      380.03      387.66     32.45 o 
   3  -4  14      394.98      414.80     36.34 o 
   4  -4  14       63.25       56.93     25.52 o 
   5  -4  14       61.55       45.16     24.38 o 
   6  -4  14      112.66       98.10     30.74 o 
   7  -4  14       13.38       14.80     25.81 o 
  -8  -3  14        7.00       -7.31     19.45 o 
  -7  -3  14       17.33       24.29     19.16 o 
  -6  -3  14       15.89       13.28     16.32 o 
  -5  -3  14        9.83       -9.01     16.22 o 
  -4  -3  14      281.87      304.08     35.96 o 
  -3  -3  14       30.68       47.63     19.73 o 
  -2  -3  14       78.06      103.79     23.43 o 
  -1  -3  14      115.18      136.70     13.84 o 
   0  -3  14       97.34       89.47     11.89 o 
   1  -3  14      108.50      104.53     12.47 o 
   2  -3  14      213.42      255.80     19.16 o 
   3  -3  14      171.87      154.93     26.94 o 
   4  -3  14       71.16       37.86     24.67 o 
   5  -3  14       16.87        3.70     22.68 o 
   6  -3  14        2.12       -4.93     21.54 o 
   7  -3  14       29.43        9.20     25.43 o 
  -8  -2  14        5.80       20.11     19.16 o 
  -7  -2  14        2.32        5.12     18.50 o 
  -6  -2  14       27.01        2.85     16.03 o 
  -5  -2  14       77.37      119.16     25.81 o 
  -4  -2  14       86.55      102.09     23.34 o 
  -3  -2  14        2.95       14.71     15.37 o 
  -2  -2  14       83.47       71.92     20.59 o 
  -1  -2  14      287.66      302.98     19.55 o 
   0  -2  14       67.07       67.59     10.47 o 
   1  -2  14      642.52      671.41     31.78 o 
   2  -2  14       18.65       12.20     11.67 o 
   3  -2  14       60.94       80.83     22.30 o 
   4  -2  14       11.52        5.41     20.21 o 
   5  -2  14       11.80      -25.33     18.03 o 
   6  -2  14       94.70      100.66     30.36 o 
   7  -2  14      175.08      199.81     37.00 o 
   8  -2  14      118.26      142.79     34.82 o 
  -9  -1  14        1.18      -12.52     20.30 o 
  -8  -1  14       15.40        9.87     18.31 o 
  -7  -1  14       43.18       40.32     22.68 o 
  -6  -1  14       48.22       90.99     24.19 o 
  -5  -1  14      463.36      420.11     34.44 o 
  -4  -1  14      115.16      130.36     26.09 o 
  -3  -1  14        7.62       -7.12     12.33 o 
  -2  -1  14      182.93      185.67     26.57 o 
  -1  -1  14      104.47       83.84     14.03 o 
   0  -1  14      258.68      258.92     18.60 o 
   1  -1  14      911.67      943.19     45.16 o 
   2  -1  14     2543.82     2594.68     61.82 o 
   3  -1  14       21.54       53.02     14.22 o 
   4  -1  14       13.89        7.12     19.16 o 
   5  -1  14       23.79      -12.33     20.21 o 
   6  -1  14      101.96      107.78     29.03 o 
   7  -1  14      170.06      151.99     31.12 o 
   8  -1  14       43.86        1.42     25.90 o 
   9  -1  14       20.77       24.86     27.04 o 
  -9   0  14       11.78       18.03     23.15 o 
  -8   0  14        0.26      -12.62     19.35 o 
  -7   0  14        2.60       11.29     20.68 o 
  -6   0  14      331.29      290.23     30.83 o 
  -5   0  14      441.67      420.40     34.25 o 
  -4   0  14        1.19       -4.65     13.00 o 
  -3   0  14      213.05      213.85     28.46 o 
  -2   0  14      223.64      274.00     31.40 o 
  -1   0  14      157.22      145.20     16.26 o 
   0   0  14      871.55      923.55     31.80 o 
   1   0  14      811.95      797.35     29.54 o 
   2   0  14        1.79       -8.02     12.29 o 
   3   0  14     1707.35     1639.96     44.96 o 
   4   0  14     4659.16     5073.58    104.37 o 
   5   0  14      135.17      206.45     31.40 o 
   6   0  14      205.80      166.79     29.89 o 
   7   0  14       53.60       82.73     26.00 o 
   8   0  14       21.77       11.86     23.53 o 
   9   0  14        5.48       -6.07     25.71 o 
  -9   1  14        0.13      -17.14     16.55 o 
  -8   1  14        4.70       -3.54     17.63 o 
  -7   1  14       67.34       62.17     20.69 o 
  -6   1  14      186.04      144.50     30.74 o 
  -5   1  14       72.51       96.39     25.14 o 
  -4   1  14      152.30      179.89     28.84 o 
  -3   1  14      514.16      454.36     32.83 o 
  -2   1  14        0.20        9.49     14.61 o 
  -1   1  14      519.06      496.85     23.21 o 
   0   1  14      678.34      686.32     26.33 o 
   1   1  14      335.30      312.33     18.87 o 
   2   1  14        1.24      -12.95      8.63 o 
   3   1  14       73.50       51.56     18.64 o 
   4   1  14      364.33      383.24     23.10 o 
   5   1  14      241.49      272.12     21.02 o 
   6   1  14      441.32      484.34     42.13 o 
   7   1  14       20.94        1.90     24.29 o 
   8   1  14        0.28      -21.82     19.83 o 
   9   1  14        4.05      -31.02     20.68 o 
  -9   2  14        5.50        1.59     24.67 o 
  -8   2  14        6.21       -8.37     17.74 o 
  -7   2  14      134.22      189.70     29.60 o 
  -6   2  14       18.70        0.01     15.99 o 
  -5   2  14       11.06       -1.80     13.22 o 
  -4   2  14      159.80      152.14     19.05 o 
  -3   2  14      200.94      220.61     20.29 o 
  -2   2  14       56.49       52.56     18.31 o 
  -1   2  14      819.25      805.12     41.18 o 
   0   2  14      356.64      344.99     19.77 o 
   1   2  14        0.12      -12.35      8.23 o 
   2   2  14       28.94       34.61     11.11 o 
   3   2  14       52.56       50.89     12.63 o 
   4   2  14       15.96        4.95     11.63 o 
   5   2  14       10.86      -16.30     10.87 o 
   6   2  14      129.86       95.40     17.58 o 
   7   2  14       39.80       41.18     24.00 o 
   8   2  14        1.09      -18.79     24.10 o 
   9   2  14       13.63       39.37     29.89 o 
  -9   3  14        0.82       -1.42     34.63 o 
  -8   3  14       73.76       72.62     21.75 o 
  -7   3  14      127.63      144.95     24.61 o 
  -6   3  14       50.49       67.48     19.22 o 
  -5   3  14       89.64       95.37     25.47 o 
  -4   3  14       96.34      110.18     17.63 o 
  -3   3  14       32.19       15.04     11.90 o 
  -2   3  14      407.87      374.67     29.13 o 
  -1   3  14      141.60      153.70     24.00 o 
   0   3  14       70.16       54.64     12.16 o 
   1   3  14        0.12       -2.55      9.90 o 
   2   3  14      595.07      556.54     23.64 o 
   3   3  14      527.84      522.65     23.33 o 
   4   3  14      133.78      123.14     16.43 o 
   5   3  14       73.75       54.77     14.82 o 
   6   3  14       16.67        4.41     12.01 o 
   7   3  14       11.15       13.95     22.01 o 
   8   3  14        0.11      -33.02     22.01 o 
   9   3  14       62.16       43.07     31.02 o 
  -8   4  14      123.02      121.16     39.85 o 
  -7   4  14       22.95        7.18     17.84 o 
  -6   4  14       46.66       33.71     17.29 o 
  -5   4  14      306.60      291.69     31.21 o 
  -4   4  14      327.16      351.50     22.32 o 
  -3   4  14      398.25      430.55     33.30 o 
  -2   4  14      322.95      337.57     29.22 o 
  -1   4  14       70.75       68.79     19.07 o 
   0   4  14      142.54      179.98     25.14 o 
   1   4  14      205.15      224.23     25.24 o 
   2   4  14       68.09       79.13     13.94 o 
   3   4  14       37.42       52.59     12.91 o 
   4   4  14        5.16      -14.94      9.96 o 
   5   4  14      187.96      178.29     18.65 o 
   6   4  14       31.04       12.88     13.65 o 
   7   4  14       37.45       17.10     14.33 o 
   8   4  14        6.45        8.92     22.30 o 
   9   4  14       69.62       59.58     28.65 o 
  -8   5  14       96.61      133.87     39.85 o 
  -7   5  14       37.86       20.11     24.24 o 
  -6   5  14       43.08       33.19     37.19 o 
  -5   5  14      225.69      241.66     23.60 o 
  -4   5  14      643.08      612.19     27.98 o 
  -3   5  14      518.54      484.82     34.53 o 
  -2   5  14      376.00      433.68     32.73 o 
  -1   5  14       73.80       58.73     20.49 o 
   0   5  14      226.08      238.33     30.08 o 
   1   5  14       16.93       11.67     15.18 o 
   2   5  14       49.22       46.54     12.47 o 
   3   5  14       69.69       76.28     22.91 o 
   4   5  14       64.04       96.14     15.86 o 
   5   5  14       17.68        4.81     11.94 o 
   6   5  14        7.23      -11.84     18.98 o 
   7   5  14       25.81       -3.57     16.65 o 
   8   5  14       57.51       57.64     19.54 o 
  -7   6  14        0.11      -16.79     25.52 o 
  -6   6  14        5.10      -17.87     15.10 o 
  -5   6  14        7.04       -5.07     14.69 o 
  -4   6  14        5.22      -14.71     18.50 o 
  -3   6  14      403.74      306.17     30.93 o 
  -2   6  14       18.20        3.51     22.01 o 
  -1   6  14      583.91      574.19     38.24 o 
   0   6  14      277.53      324.67     36.81 o 
   1   6  14       35.07       38.24     20.49 o 
   2   6  14       45.68       47.83     13.24 o 
   3   6  14       66.75       55.61     14.38 o 
   4   6  14        0.14       -1.08     14.94 o 
   5   6  14       11.37       -6.91     12.59 o 
   6   6  14       14.97      -10.72     18.03 o 
   7   6  14       54.28       -6.36     20.40 o 
   8   6  14        3.56      -23.43     25.43 o 
  -7   7  14        0.08      -18.88     26.57 o 
  -6   7  14        0.72      -27.32     22.39 o 
  -5   7  14       42.78       19.45     24.29 o 
  -4   7  14      213.00      238.99     34.91 o 
  -3   7  14      297.56      295.54     31.69 o 
  -2   7  14      283.21      337.47     40.23 o 
  -1   7  14      342.64      293.93     30.83 o 
   0   7  14      287.24      359.58     41.56 o 
   1   7  14        0.60       -6.07     18.41 o 
   2   7  14      541.20      514.70     38.05 o 
   3   7  14       49.14       40.80     22.20 o 
   4   7  14       29.84       41.75     22.96 o 
   5   7  14       56.27       34.72     23.24 o 
   6   7  14       39.92       15.18     22.39 o 
   7   7  14       35.92       33.11     30.74 o 
   8   7  14        0.89       -7.31     23.05 o 
  -4   8  14      117.01      133.30     32.35 o 
  -3   8  14        3.98      -32.02     21.35 o 
  -2   8  14       95.78       99.53     31.21 o 
  -1   8  14      104.53      118.60     31.12 o 
   0   8  14      123.24      166.03     34.35 o 
   1   8  14      618.11      620.11     42.98 o 
   2   8  14       54.73      112.33     27.89 o 
   3   8  14        9.54       -4.84     23.24 o 
   4   8  14      135.48      149.15     32.45 o 
   5   8  14       17.46       -1.33     27.04 o 
   6   8  14       18.41        5.31     25.71 o 
   7   8  14       45.28       19.07     27.42 o 
  -3   9  14       23.29       11.67     27.80 o 
  -2   9  14      205.43      193.45     36.05 o 
  -1   9  14        0.19      -20.49     25.81 o 
   0   9  14      303.35      342.41     45.26 o 
   1   9  14      385.61      372.67     39.18 o 
   2   9  14       30.77      -10.44     22.58 o 
   3   9  14       17.03       29.41     26.57 o 
   4   9  14       50.48       47.34     28.84 o 
   5   9  14       11.33      -12.52     26.57 o 
   6   9  14      166.88      201.80     40.70 o 
  -2  10  14       57.70       61.95     33.40 o 
  -1  10  14       51.65       41.08     32.64 o 
   0  10  14      276.05      225.62     39.85 o 
   1  10  14      212.03      191.18     37.19 o 
   2  10  14        0.23        5.60     26.66 o 
   3  10  14        8.36       -7.59     26.38 o 
   4  10  14        0.45      -23.81     25.14 o 
   5  10  14       26.13       48.96     34.72 o 
   0  11  14       30.48      -23.43     29.32 o 
   1  11  14        8.44      -19.45     25.81 o 
  -3  -7  15       40.62       45.54     26.38 o 
  -2  -7  15       37.00       30.46     17.23 o 
  -1  -7  15       57.50       59.58     26.66 o 
   0  -7  15       43.79        5.88     25.90 o 
   1  -7  15       26.91       25.43     24.29 o 
  -5  -6  15        0.53      -14.90     20.97 o 
  -4  -6  15       35.82       45.64     26.47 o 
  -3  -6  15      142.62      131.40     29.13 o 
  -2  -6  15      233.21      311.22     28.88 o 
  -1  -6  15       12.44       19.25     15.59 o 
   0  -6  15        9.19       25.81     23.34 o 
   1  -6  15        4.31      -16.70     22.01 o 
   4  -6  15       31.24       -3.04     22.58 o 
  -6  -5  15        4.17       11.10     18.98 o 
  -5  -5  15        2.89        2.18     20.68 o 
  -4  -5  15       76.55       94.21     27.51 o 
  -3  -5  15      266.54      346.01     41.08 o 
  -2  -5  15        7.14        9.14     13.89 o 
  -1  -5  15        0.16       -2.21     12.91 o 
   0  -5  15       10.10       -3.22     10.61 o 
   1  -5  15      122.87      144.88     27.23 o 
   2  -5  15      575.22      577.23     41.56 o 
   4  -5  15        5.18      -31.88     21.25 o 
   5  -5  15      152.10      115.65     31.12 o 
  -7  -4  15       19.67       23.72     20.30 o 
  -6  -4  15       11.61       -3.32     18.22 o 
  -5  -4  15       17.48       35.58     21.16 o 
  -4  -4  15      390.82      411.48     36.62 o 
  -3  -4  15      236.39      278.27     37.38 o 
  -2  -4  15       16.68       -5.22     15.84 o 
  -1  -4  15       16.56        8.35     10.19 o 
   0  -4  15       95.16      110.21     17.83 o 
   1  -4  15      566.18      565.92     27.95 o 
   2  -4  15      714.31      702.56     45.26 o 
   3  -4  15      169.77      147.91     29.70 o 
   4  -4  15        1.95      -28.32     18.88 o 
   5  -4  15      144.24      128.27     29.41 o 
   6  -4  15       74.34       74.48     31.31 o 
  -8  -3  15        2.50       19.92     19.83 o 
  -7  -3  15        0.27      -13.19     18.31 o 
  -6  -3  15       28.66       16.41     19.07 o 
  -5  -3  15       96.69       84.44     26.19 o 
  -4  -3  15      307.23      280.45     30.27 o 
  -3  -3  15       10.63      -10.63     16.70 o 
  -2  -3  15       46.41       33.78     20.97 o 
  -1  -3  15        4.05       -1.60      9.55 o 
   0  -3  15      104.03      122.55     25.71 o 
   1  -3  15       80.63       94.67     16.02 o 
   2  -3  15      111.78       81.02     22.68 o 
   3  -3  15        3.53      -17.74     16.89 o 
   4  -3  15        9.41       -8.73     21.54 o 
   5  -3  15        0.16        8.44     23.81 o 
   6  -3  15      476.00      442.88     41.46 o 
   7  -3  15      385.59      357.30     44.40 o 
  -8  -2  15       17.63        5.79     18.88 o 
  -7  -2  15        0.11       -3.42     17.17 o 
  -6  -2  15       44.72       20.59     19.07 o 
  -5  -2  15      368.03      382.35     33.97 o 
  -4  -2  15      137.27      188.52     31.21 o 
  -3  -2  15        4.83      -16.98     15.28 o 
  -2  -2  15      145.08      191.74     29.79 o 
  -1  -2  15      118.05      126.15     17.16 o 
   0  -2  15     1468.84     1404.14     42.87 o 
   1  -2  15      880.51      982.86     35.06 o 
   2  -2  15       15.73       13.74     24.72 o 
   3  -2  15      223.10      200.95     29.60 o 
   4  -2  15        0.06      -21.92     19.45 o 
   5  -2  15      575.81      427.13     39.18 o 
   6  -2  15      906.06      861.95     56.36 o 
   7  -2  15      199.26      178.94     37.19 o 
   8  -2  15        3.08      -38.28     25.52 o 
  -8  -1  15        0.09      -12.81     18.98 o 
  -7  -1  15      103.71      106.17     27.42 o 
  -6  -1  15      217.33      280.17     37.19 o 
  -5  -1  15      202.95      297.44     37.00 o 
  -4  -1  15      124.21      124.67     25.52 o 
  -3  -1  15       80.99      102.47     22.87 o 
  -2  -1  15       24.10       19.64     17.36 o 
  -1  -1  15      374.19      383.56     22.27 o 
   0  -1  15     1963.68     1963.03     52.72 o 
   1  -1  15     1538.71     1683.98     47.55 o 
   2  -1  15     1263.14     1299.59     40.79 o 
   3  -1  15      828.42      863.10     32.26 o 
   4  -1  15       33.33       33.02     20.30 o 
   5  -1  15      413.06      494.97     41.94 o 
   6  -1  15      246.62      284.82     38.42 o 
   7  -1  15        4.35      -24.86     20.30 o 
   8  -1  15       20.42      -15.75     26.28 o 
  -8   0  15        5.89      -16.98     17.74 o 
  -7   0  15       32.91       23.91     21.63 o 
  -6   0  15      767.58      779.79     48.86 o 
  -5   0  15       90.72      109.58     25.90 o 
  -4   0  15       23.67       -3.98     15.18 o 
  -3   0  15       27.56       16.98     16.60 o 
  -2   0  15      134.74      210.91     29.79 o 
  -1   0  15     1355.56     1396.38     42.36 o 
   0   0  15      800.48      796.13     45.78 o 
   1   0  15      187.05      188.15     20.16 o 
   2   0  15      314.48      307.76     22.63 o 
   3   0  15      682.68      742.16     55.27 o 
   4   0  15     1208.62     1240.55     49.24 o 
   5   0  15     1320.17     1344.59     65.65 o 
   6   0  15      117.70      120.11     29.32 o 
   7   0  15        0.30      -26.94     18.41 o 
   8   0  15        0.35      -20.40     22.87 o 
  -9   1  15        0.96        4.34     23.34 o 
  -8   1  15        0.59       -3.33     17.19 o 
  -7   1  15      159.77      133.21     31.97 o 
  -6   1  15      198.52      241.36     35.20 o 
  -5   1  15      164.50      164.71     29.22 o 
  -4   1  15      116.58      133.68     26.09 o 
  -3   1  15      126.30      154.46     26.19 o 
  -2   1  15      754.70      782.92     43.07 o 
  -1   1  15     1294.80     1278.62     39.44 o 
   0   1  15      121.45      126.78     15.68 o 
   1   1  15       27.44       12.19     11.00 o 
   2   1  15       44.98       17.49     11.77 o 
   3   1  15      521.96      460.95     26.99 o 
   4   1  15      231.64      229.07     21.65 o 
   5   1  15      131.38      143.83     20.39 o 
   6   1  15        0.01      -31.02     20.68 o 
   7   1  15        2.76      -22.96     21.44 o 
   8   1  15        0.34      -15.37     21.73 o 
   9   1  15       48.90       37.67     26.85 o 
  -8   2  15       42.08       44.55     22.25 o 
  -7   2  15      586.78      606.70     87.33 o 
  -6   2  15      112.93      144.80     22.80 o 
  -5   2  15       15.38       -0.15     13.56 o 
  -4   2  15       11.31       -5.75     12.42 o 
  -3   2  15       17.10       -0.85     15.75 o 
  -2   2  15     1256.04     1347.53     59.20 o 
  -1   2  15      469.31      492.12     33.49 o 
   0   2  15      169.78      157.87     31.78 o 
   1   2  15       47.60       38.27     12.19 o 
   2   2  15       97.42      135.06     17.17 o 
   3   2  15      734.07      695.97     28.01 o 
   4   2  15      420.25      360.00     21.72 o 
   5   2  15       80.74       58.74     16.17 o 
   6   2  15        4.23      -29.89     19.92 o 
   7   2  15       10.28      -21.35     19.73 o 
   8   2  15       51.90       37.57     28.08 o 
   9   2  15       26.42       11.86     28.08 o 
  -8   3  15      238.64      268.67     30.57 o 
  -7   3  15       95.44       90.63     23.06 o 
  -6   3  15       95.02      102.23     23.72 o 
  -5   3  15      192.61      227.77     24.36 o 
  -4   3  15        7.00       -2.66     17.65 o 
  -3   3  15      301.99      322.39     30.17 o 
  -2   3  15      323.32      242.88     25.24 o 
  -1   3  15        3.29      -22.63     15.09 o 
   0   3  15        8.00       -7.87      9.98 o 
   1   3  15       43.86       27.91     12.25 o 
   2   3  15      500.75      515.31     23.90 o 
   3   3  15     1564.67     1610.19     45.14 o 
   4   3  15      235.27      269.84     21.99 o 
   5   3  15        5.19      -13.22     10.93 o 
   6   3  15       82.24       84.61     16.90 o 
   7   3  15        0.97      -18.69     18.60 o 
   8   3  15      220.28      279.98     39.47 o 
   9   3  15      116.65      109.49     31.78 o 
  -8   4  15       87.57      142.08     39.47 o 
  -7   4  15       10.63      -22.85     15.24 o 
  -6   4  15        0.14      -20.07     13.38 o 
  -5   4  15       62.83       60.53     18.06 o 
  -4   4  15     1054.66      932.35     50.28 o 
  -3   4  15     1479.55     1392.21     61.67 o 
  -2   4  15      113.10      127.80     24.86 o 
  -1   4  15        0.21      -12.71     14.99 o 
   0   4  15      205.58      174.29     26.57 o 
   1   4  15        0.12      -15.37     10.40 o 
   2   4  15      972.39      853.42     30.89 o 
   3   4  15      445.40      465.56     24.00 o 
   4   4  15      267.56      276.06     22.42 o 
   5   4  15        7.36       11.32     12.88 o 
   6   4  15       62.85       67.14     15.82 o 
   7   4  15      134.36       94.78     18.74 o 
   8   4  15      130.75      144.59     30.17 o 
   9   4  15       63.22       52.85     29.70 o 
  -8   5  15       52.45       36.43     35.48 o 
  -7   5  15       42.34       60.61     20.72 o 
  -6   5  15       98.61       91.93     19.70 o 
  -5   5  15       80.07      110.82     28.27 o 
  -4   5  15       19.51       37.57     20.87 o 
  -3   5  15      135.96      106.93     28.18 o 
  -2   5  15       36.53       -3.04     17.46 o 
  -1   5  15      192.02      236.81     32.35 o 
   0   5  15       55.55       47.82     20.40 o 
   1   5  15      121.95      112.59     16.33 o 
   2   5  15      612.78      598.30     26.40 o 
   3   5  15        7.32      -14.42     14.52 o 
   4   5  15       22.65       20.55     13.05 o 
   5   5  15        2.61      -16.87     11.25 o 
   6   5  15        1.42      -11.66     13.27 o 
   7   5  15      181.43      168.01     21.92 o 
   8   5  15      169.55      176.06     24.03 o 
  -6   6  15       12.38      -21.35     22.58 o 
  -5   6  15       19.78       20.11     21.16 o 
  -4   6  15      232.15      243.83     33.21 o 
  -3   6  15      155.26      240.51     34.82 o 
  -2   6  15     1075.82      977.98     52.66 o 
  -1   6  15        1.62       -1.61     17.74 o 
   0   6  15        0.74        2.18     18.88 o 
   1   6  15      561.59      571.91     38.61 o 
   2   6  15      439.58      466.94     24.78 o 
   3   6  15       10.53       -0.30     12.37 o 
   4   6  15        9.90       25.51     13.20 o 
   5   6  15       78.83       57.62     18.12 o 
   6   6  15      268.17      338.04     41.75 o 
   7   6  15        7.19        6.26     25.14 o 
   8   6  15        1.08       -8.92     26.09 o 
  -5   7  15      251.29      296.77     40.32 o 
  -4   7  15      236.35      208.16     35.01 o 
  -3   7  15        0.50        1.71     21.44 o 
  -2   7  15       21.96        1.61     23.53 o 
  -1   7  15      325.18      323.24     40.23 o 
   0   7  15      159.67      227.13     33.87 o 
   1   7  15      482.89      470.49     37.00 o 
   2   7  15       93.72      123.53     30.83 o 
   3   7  15       77.07       86.72     26.09 o 
   4   7  15      156.46      168.59     30.93 o 
   5   7  15       26.22      -12.71     20.40 o 
   6   7  15      133.31      135.67     34.44 o 
   7   7  15       10.15       -1.99     24.57 o 
  -4   8  15       15.05       15.18     27.70 o 
  -3   8  15       41.95       15.37     27.13 o 
  -2   8  15       18.83        5.31     21.82 o 
  -1   8  15      151.80      156.55     34.06 o 
   0   8  15      528.08      499.24     40.32 o 
   1   8  15       59.70       70.11     26.94 o 
   2   8  15        2.95        2.37     23.24 o 
   3   8  15       80.02       40.80     23.81 o 
   4   8  15        3.68      -25.14     21.35 o 
   5   8  15      133.75      137.86     34.25 o 
   6   8  15      222.25      212.81     41.94 o 
   7   8  15       27.62       37.76     31.21 o 
  -3   9  15      250.71      318.50     42.22 o 
  -2   9  15       18.07        3.61     27.42 o 
  -1   9  15      338.10      378.27     45.35 o 
   0   9  15      455.01      541.46     44.59 o 
   1   9  15      113.76       87.00     29.98 o 
   2   9  15        7.04      -14.14     26.09 o 
   3   9  15       52.96       46.20     28.46 o 
   4   9  15       17.36      -21.44     25.43 o 
   5   9  15      359.12      378.65     48.86 o 
  -2  10  15       50.05       17.46     31.69 o 
  -1  10  15      167.19      196.11     40.42 o 
   0  10  15       87.83       88.71     31.40 o 
   1  10  15       17.86       16.32     27.42 o 
   2  10  15       49.95       93.07     32.26 o 
   3  10  15        0.73      -37.48     28.27 o 
   4  10  15       63.82       -5.60     27.70 o 
  -4  -6  16       44.93       73.72     28.94 o 
  -3  -6  16       67.15       69.73     26.47 o 
  -2  -6  16        1.75        4.57     17.50 o 
  -1  -6  16       53.33       71.16     27.70 o 
  -5  -5  16       40.87       60.63     25.05 o 
  -4  -5  16       41.84       71.73     26.28 o 
  -3  -5  16       13.51       -1.23     18.03 o 
  -2  -5  16        3.02      -26.19     17.46 o 
  -1  -5  16        2.75        0.57     19.16 o 
   0  -5  16       63.38       81.78     24.95 o 
   1  -5  16      251.83      303.41     36.15 o 
   2  -5  16      128.13      160.34     30.65 o 
   3  -5  16        5.25      -12.52     21.82 o 
   4  -5  16      152.70      137.10     30.74 o 
   5  -5  16       19.12       67.74     27.51 o 
  -6  -4  16       16.24       24.19     22.96 o 
  -5  -4  16       91.26      114.90     27.99 o 
  -4  -4  16      103.01      168.41     32.92 o 
  -3  -4  16        0.06        0.85     20.49 o 
  -2  -4  16        9.39       -6.45     18.03 o 
  -1  -4  16        8.06        7.63     12.98 o 
   0  -4  16      271.44      312.33     31.26 o 
   1  -4  16      422.33      426.09     38.80 o 
   2  -4  16      152.19      169.54     30.55 o 
   3  -4  16        5.44       -6.74     19.45 o 
   4  -4  16       29.79       27.04     23.43 o 
   5  -4  16       23.13       16.32     24.10 o 
   6  -4  16      462.20      484.72     46.39 o 
  -7  -3  16        1.80      -25.05     16.89 o 
  -6  -3  16       51.59       68.12     23.72 o 
  -5  -3  16       51.99       48.20     21.92 o 
  -4  -3  16        0.49       -3.32     19.07 o 
  -3  -3  16      140.62      161.10     32.35 o 
  -2  -3  16      164.44      166.89     30.36 o 
  -1  -3  16        7.19        4.81     12.72 o 
   0  -3  16        1.77       -9.25     12.18 o 
   1  -3  16      194.16      196.99     35.06 o 
   2  -3  16       27.44      -13.85     19.73 o 
   3  -3  16       22.27       21.44     23.05 o 
   4  -3  16        3.09      -25.05     20.97 o 
   5  -3  16      239.30      223.15     35.86 o 
   6  -3  16      419.85      359.96     39.85 o 
   7  -3  16        4.94      -10.25     25.33 o 
  -7  -2  16       60.77       38.99     22.49 o 
  -6  -2  16      123.49      155.50     32.45 o 
  -5  -2  16       48.57       71.54     26.00 o 
  -4  -2  16       59.88       51.90     22.20 o 
  -3  -2  16       84.91       82.45     24.29 o 
  -2  -2  16        6.97        1.90     16.79 o 
  -1  -2  16     1698.63     1807.87     67.08 o 
   0  -2  16     2140.69     2341.75     61.54 o 
   1  -2  16        0.73       13.09     13.98 o 
   2  -2  16        7.01        0.80     13.09 o 
   3  -2  16        3.79      -28.61     19.07 o 
   4  -2  16      260.76      278.18     35.48 o 
   5  -2  16      539.93      514.99     43.74 o 
   6  -2  16      297.23      343.83     43.93 o 
   7  -2  16        0.33       -2.18     25.62 o 
  -8  -1  16       13.78        6.55     20.87 o 
  -7  -1  16      133.88      157.21     32.26 o 
  -6  -1  16       31.65       41.37     20.87 o 
  -5  -1  16       16.04       18.22     17.46 o 
  -4  -1  16        1.77        4.46     17.65 o 
  -3  -1  16        6.12      -10.53     15.09 o 
  -2  -1  16      421.99      360.72     31.97 o 
  -1  -1  16      779.05      780.16     31.80 o 
   0  -1  16       69.26      111.09     17.47 o 
   1  -1  16     1985.83     2273.82     90.23 o 
   2  -1  16     2255.32     2303.46     59.53 o 
   3  -1  16      143.28      181.83     20.87 o 
   4  -1  16      190.89      214.23     33.49 o 
   5  -1  16      139.69      136.24     29.70 o 
   6  -1  16        2.54       -3.70     23.43 o 
   7  -1  16        7.70       -9.11     24.86 o 
   8  -1  16       22.63      -26.28     27.13 o 
  -8   0  16        5.45        8.44     20.59 o 
  -7   0  16      167.55      208.06     34.35 o 
  -6   0  16       61.25       79.51     25.05 o 
  -5   0  16      141.62      134.34     28.56 o 
  -4   0  16       42.40       33.68     20.87 o 
  -3   0  16      100.00       62.33     22.11 o 
  -2   0  16      446.76      428.27     33.40 o 
  -1   0  16      805.70      741.62     30.39 o 
   0   0  16       24.46       12.36     12.90 o 
   1   0  16       35.27       13.22     13.66 o 
   2   0  16        5.18      -19.02     12.68 o 
   3   0  16      208.21      266.23     22.95 o 
   4   0  16      795.05      725.32     30.73 o 
   5   0  16       31.20       64.71     24.29 o 
   6   0  16       65.09       36.62     22.49 o 
   7   0  16       25.72        1.14     22.20 o 
   8   0  16       23.57        1.33     23.53 o 
  -8   1  16       21.32       43.13     41.70 o 
  -7   1  16       31.77       44.33     19.47 o 
  -6   1  16        0.83        1.61     21.16 o 
  -5   1  16       34.14       28.65     21.54 o 
  -4   1  16        7.85       -7.78     15.84 o 
  -3   1  16      337.61      315.75     29.70 o 
  -2   1  16      289.90      306.07     29.98 o 
  -1   1  16       66.78       80.01     15.73 o 
   0   1  16       13.91       -9.61     12.11 o 
   1   1  16        5.08      -22.49     14.99 o 
   2   1  16        9.22      -16.13     10.75 o 
   3   1  16        5.50      -19.67     13.12 o 
   4   1  16       80.45       67.48     15.96 o 
   5   1  16       21.13      -10.25     18.41 o 
   6   1  16       25.39       27.13     24.00 o 
   7   1  16        0.48      -16.32     20.59 o 
   8   1  16        8.72       -5.31     24.86 o 
  -8   2  16      176.86      216.09     49.24 o 
  -7   2  16       85.55      126.29     24.65 o 
  -6   2  16       53.61       57.22     20.21 o 
  -5   2  16        4.38      -25.47     16.98 o 
  -4   2  16       37.26       28.27     21.73 o 
  -3   2  16      444.83      456.16     35.01 o 
  -2   2  16      350.49      381.69     32.92 o 
  -1   2  16      107.15      112.52     25.52 o 
   0   2  16      228.57      235.87     44.02 o 
   1   2  16      163.12      167.67     30.50 o 
   2   2  16      154.81      157.80     18.45 o 
   3   2  16      583.09      535.61     26.12 o 
   4   2  16      107.43      100.22     16.72 o 
   5   2  16        8.51      -17.40     11.60 o 
   6   2  16        3.16      -23.34     19.83 o 
   7   2  16       88.45      113.28     28.94 o 
   8   2  16       82.14       79.89     28.65 o 
  -8   3  16        6.24       19.20     19.73 o 
  -7   3  16      154.05      163.52     26.21 o 
  -6   3  16       59.32       20.78     22.11 o 
  -5   3  16       58.37       47.15     25.33 o 
  -4   3  16      307.69      354.93     39.85 o 
  -3   3  16      268.69      300.00     34.16 o 
  -2   3  16        0.43      -12.62     17.36 o 
  -1   3  16       79.46       75.62     21.92 o 
   0   3  16        1.45      -14.43      9.62 o 
   1   3  16        1.37      -16.59     11.06 o 
   2   3  16      374.01      343.62     22.56 o 
   3   3  16      654.84      562.46     25.90 o 
   4   3  16        2.13      -17.43     11.62 o 
   5   3  16        2.04      -18.11     12.08 o 
   6   3  16        5.41       -2.16     13.45 o 
   7   3  16      220.21      202.75     32.92 o 
   8   3  16      211.40      220.21     35.48 o 
  -8   4  16       48.62       52.38     22.14 o 
  -7   4  16      123.55      107.68     31.40 o 
  -6   4  16      129.50      158.82     33.11 o 
  -5   4  16      382.00      356.92     33.78 o 
  -4   4  16      523.63      522.48     38.33 o 
  -3   4  16       25.08       23.34     19.64 o 
  -2   4  16        1.62        2.66     17.36 o 
  -1   4  16       39.29       44.59     19.83 o 
   0   4  16        0.46      -18.64     12.43 o 
   1   4  16      119.74      110.80     19.59 o 
   2   4  16      440.10      428.97     23.14 o 
   3   4  16      175.48      168.42     23.05 o 
   4   4  16        0.41       -9.39     12.24 o 
   5   4  16       34.76       17.87     13.25 o 
   6   4  16      115.89      105.23     20.68 o 
   7   4  16      191.97      240.21     39.66 o 
   8   4  16       95.98       65.09     29.22 o 
  -7   5  16        3.14      -27.99     22.20 o 
  -6   5  16       20.28       -7.50     22.11 o 
  -5   5  16       18.69       12.81     23.05 o 
  -4   5  16      261.36      283.68     35.86 o 
  -3   5  16      142.13      143.07     29.51 o 
  -2   5  16      197.53      203.13     33.11 o 
  -1   5  16       64.33       55.88     21.44 o 
   0   5  16       47.35       31.21     18.31 o 
   1   5  16      302.24      295.79     20.05 o 
   2   5  16       93.39       86.59     16.20 o 
   3   5  16        0.28      -18.05     12.04 o 
   4   5  16       81.54       44.06     15.49 o 
   5   5  16       62.31       36.09     15.25 o 
   6   5  16      131.50      141.25     19.09 o 
   7   5  16      276.09      294.77     31.64 o 
   8   5  16       10.19        0.28     23.62 o 
  -6   6  16       91.04      111.86     30.55 o 
  -5   6  16      357.04      317.08     33.78 o 
  -4   6  16       88.45      103.70     28.65 o 
  -3   6  16      249.20      218.69     33.78 o 
  -2   6  16       42.25       13.66     21.06 o 
  -1   6  16       11.75      -15.56     20.49 o 
   0   6  16      608.49      544.78     38.90 o 
   1   6  16      331.77      318.40     38.42 o 
   2   6  16        0.58       -4.88     11.93 o 
   3   6  16        3.65        3.86     12.47 o 
   4   6  16       54.22       25.56     15.07 o 
   5   6  16       86.94       82.25     17.47 o 
   6   6  16       13.11       -4.17     20.59 o 
   7   6  16        0.20      -12.62     24.95 o 
   8   6  16        5.85      -17.17     26.09 o 
  -5   7  16       80.70       43.45     27.23 o 
  -4   7  16       10.33       -9.96     24.10 o 
  -3   7  16       30.67      -16.51     22.58 o 
  -2   7  16      343.74      333.30     41.46 o 
  -1   7  16      372.38      375.33     36.53 o 
   0   7  16      186.89      262.14     36.15 o 
   1   7  16       49.47       50.00     24.57 o 
   2   7  16       30.61       10.25     20.68 o 
   3   7  16       57.12       54.74     24.67 o 
   4   7  16       27.61      -10.82     24.29 o 
   5   7  16      258.33      297.34     41.75 o 
   6   7  16      218.71      277.51     40.51 o 
   7   7  16        2.88       -1.04     26.66 o 
  -4   8  16      131.35      101.33     33.30 o 
  -3   8  16       30.82       -0.57     25.62 o 
  -2   8  16       46.36       -5.22     24.29 o 
  -1   8  16      394.72      404.74     48.39 o 
   0   8  16       78.38       91.75     29.22 o 
   1   8  16        1.00      -14.61     20.02 o 
   2   8  16       72.06       55.88     27.99 o 
   3   8  16        0.78      -16.41     20.87 o 
   4   8  16      204.59      246.96     42.03 o 
   5   8  16      396.39      396.87     39.94 o 
   6   8  16       27.54       -3.80     25.33 o 
  -4   9  16       20.78       -3.42     27.23 o 
  -3   9  16        3.69       -3.98     29.60 o 
  -2   9  16      272.85      319.45     42.88 o 
  -1   9  16      436.61      427.04     43.45 o 
   0   9  16       53.58       60.72     33.40 o 
   1   9  16        3.22       18.88     29.79 o 
   2   9  16        5.29      -34.01     22.68 o 
   3   9  16       17.21       -1.23     27.42 o 
   4   9  16      345.01      412.33     52.94 o 
   5   9  16      212.22      281.02     44.02 o 
  -1  10  16       41.84       20.49     28.08 o 
   0  10  16       11.31       15.37     29.60 o 
   1  10  16       66.01       75.33     33.49 o 
   2  10  16       11.62       45.83     32.26 o 
   3  10  16       32.31       36.91     31.12 o 
  -2  -6  17       11.03       14.04     24.76 o 
  -4  -5  17        0.02       -2.94     19.64 o 
  -3  -5  17       13.62       21.63     22.77 o 
  -2  -5  17       29.42        8.25     23.15 o 
  -1  -5  17       50.84       94.78     28.46 o 
   1  -5  17      138.23      148.10     30.65 o 
   2  -5  17        1.57        7.21     23.15 o 
   3  -5  17      159.71      147.06     32.64 o 
   4  -5  17        0.11       -3.51     24.95 o 
  -6  -4  17       16.38       23.62     21.92 o 
  -5  -4  17       50.64       42.98     22.77 o 
  -4  -4  17        1.79        2.85     18.79 o 
  -3  -4  17        4.44        0.85     20.78 o 
  -2  -4  17       39.13       11.20     21.35 o 
  -1  -4  17        1.79        0.36     13.25 o 
   0  -4  17       90.77       77.61     25.43 o 
   1  -4  17       37.39       53.51     24.19 o 
   2  -4  17       34.47       39.56     25.14 o 
   3  -4  17       18.60       26.85     25.62 o 
   4  -4  17       56.05       21.06     25.90 o 
   5  -4  17      318.04      351.71     44.59 o 
  -6  -3  17       36.37       57.12     25.33 o 
  -5  -3  17        0.30       -7.68     18.69 o 
  -4  -3  17      124.04      165.84     32.83 o 
  -3  -3  17      193.98      216.98     34.16 o 
  -2  -3  17       62.42      109.58     29.13 o 
  -1  -3  17      107.13      134.50     18.85 o 
   0  -3  17      304.79      329.89     24.53 o 
   1  -3  17        6.31       -8.59     13.19 o 
   2  -3  17       26.82       26.09     24.48 o 
   3  -3  17       36.56       38.52     23.53 o 
   4  -3  17      278.60      297.63     38.05 o 
   5  -3  17      173.34      167.65     33.30 o 
   6  -3  17        5.05      -26.47     26.47 o 
  -7  -2  17       25.65       22.49     23.62 o 
  -6  -2  17       74.15      109.39     28.27 o 
  -5  -2  17        0.65      -13.28     15.75 o 
  -4  -2  17       28.47       38.33     20.59 o 
  -3  -2  17       50.53       11.86     21.25 o 
  -2  -2  17      600.22      663.18     44.12 o 
  -1  -2  17     1191.09     1228.05     41.96 o 
   0  -2  17      440.69      458.83     26.90 o 
   1  -2  17      273.26      264.90     20.68 o 
   2  -2  17       22.53        5.35     14.12 o 
   3  -2  17       97.14       88.42     26.38 o 
   4  -2  17      115.99      101.99     28.27 o 
   5  -2  17       71.79       34.91     24.38 o 
   6  -2  17        8.61      -19.54     22.20 o 
   7  -2  17       44.58       64.71     32.45 o 
  -7  -1  17       24.02       -1.42     20.21 o 
  -6  -1  17        2.71       -8.54     18.79 o 
  -5  -1  17       57.71       32.54     22.49 o 
  -4  -1  17        6.03        2.09     18.41 o 
  -3  -1  17      133.07      172.77     29.70 o 
  -2  -1  17       50.12       57.02     21.06 o 
  -1  -1  17        4.52       -3.39     12.07 o 
   0  -1  17      320.78      374.23     25.24 o 
   1  -1  17      880.49      929.99     36.44 o 
   2  -1  17      260.16      340.43     22.96 o 
   3  -1  17      128.72      123.15     27.23 o 
   4  -1  17       77.55       84.06     26.00 o 
   5  -1  17       21.15      -11.01     21.06 o 
   6  -1  17        3.05       -6.17     24.95 o 
   7  -1  17       19.67       23.81     28.27 o 
  -7   0  17       55.97       53.98     24.86 o 
  -6   0  17       78.88      102.75     28.94 o 
  -5   0  17       38.12       29.89     20.87 o 
  -4   0  17       52.21       47.53     22.87 o 
  -3   0  17      133.29      133.68     27.51 o 
  -2   0  17      178.86      234.25     32.64 o 
  -1   0  17       31.17       30.43     16.18 o 
   0   0  17       44.58       24.34     15.21 o 
   1   0  17        6.22       -8.33     13.38 o 
   2   0  17       15.04      -22.84     15.75 o 
   3   0  17      338.60      358.89     23.07 o 
   4   0  17       20.03       -2.09     19.07 o 
   5   0  17        6.78      -20.78     17.74 o 
   6   0  17        0.07       -3.98     22.01 o 
   7   0  17       38.94       17.08     24.48 o 
  -8   1  17       42.29       51.84     40.61 o 
  -7   1  17       10.48       16.96     32.21 o 
  -6   1  17       37.09       57.87     23.91 o 
  -5   1  17        0.88      -10.15     19.45 o 
  -4   1  17       14.16       -4.36     18.88 o 
  -3   1  17       50.46       32.07     20.40 o 
  -2   1  17       59.16       48.01     20.78 o 
  -1   1  17        2.58       16.70     18.41 o 
   0   1  17        2.19      -18.09     12.06 o 
   1   1  17       53.45       28.13     14.47 o 
   2   1  17       97.84       84.95     17.31 o 
   3   1  17      139.47      129.41     19.22 o 
   4   1  17       39.05       31.21     14.96 o 
   5   1  17       72.45       97.15     26.57 o 
   6   1  17       17.98       -6.17     21.06 o 
   7   1  17       12.43       35.48     24.57 o 
   8   1  17        0.88       -4.55     26.19 o 
  -8   2  17       15.69       30.96     21.62 o 
  -7   2  17       60.92       46.77     26.47 o 
  -6   2  17       13.83       15.28     22.96 o 
  -5   2  17        0.33      -17.27     16.89 o 
  -4   2  17        6.25      -17.17     16.60 o 
  -3   2  17        6.42        5.31     16.41 o 
  -2   2  17        6.17       -0.38     18.60 o 
  -1   2  17       41.93       60.91     20.40 o 
   0   2  17       64.03       78.91     15.43 o 
   1   2  17      263.18      269.70     22.14 o 
   2   2  17       74.90       89.23     16.46 o 
   3   2  17        0.43       -9.67     12.25 o 
   4   2  17      204.21      172.72     21.28 o 
   5   2  17        0.13       -9.40     12.87 o 
   6   2  17      228.53      255.88     34.63 o 
   7   2  17       68.50       65.46     30.74 o 
   8   2  17        0.23      -28.18     21.63 o 
  -7   3  17       15.90       24.38     25.62 o 
  -6   3  17      136.25      138.99     31.31 o 
  -5   3  17       18.94       12.14     23.81 o 
  -4   3  17      157.05      160.06     31.50 o 
  -3   3  17        3.88       -3.51     17.08 o 
  -2   3  17      179.70      180.17     28.84 o 
  -1   3  17        1.08       27.80     18.79 o 
   0   3  17      112.70       97.18     16.72 o 
   1   3  17      173.91      198.23     21.05 o 
   2   3  17      214.88      266.20     22.07 o 
   3   3  17      141.80      141.03     19.28 o 
   4   3  17       93.68       83.04     16.87 o 
   5   3  17        0.59       -3.43     13.11 o 
   6   3  17      122.28      123.09     20.50 o 
   7   3  17      136.46      145.82     34.44 o 
   8   3  17       12.91        4.08     25.90 o 
  -7   4  17        0.26       11.95     23.91 o 
  -6   4  17      103.97       78.27     28.27 o 
  -5   4  17       66.43       69.45     27.70 o 
  -4   4  17       40.97       42.41     23.91 o 
  -3   4  17       23.15       15.94     20.11 o 
  -2   4  17       99.32      123.72     26.19 o 
  -1   4  17        1.67      -10.06     16.79 o 
   0   4  17       77.33      105.60     24.10 o 
   1   4  17        1.32      -13.07     11.36 o 
   2   4  17       29.45       18.36     14.16 o 
   3   4  17       20.79       11.44     12.79 o 
   4   4  17       73.29       48.38     15.37 o 
   5   4  17      111.40      108.30     18.13 o 
   6   4  17      194.72      201.28     23.51 o 
   7   4  17       52.95       17.55     23.05 o 
   8   4  17        8.24        4.55     23.43 o 
  -7   5  17        0.15      -23.72     23.43 o 
  -6   5  17        3.27      -18.41     22.68 o 
  -5   5  17      196.72      171.16     33.02 o 
  -4   5  17      283.62      290.61     37.00 o 
  -3   5  17      145.10      157.78     30.83 o 
  -2   5  17        4.33       -6.64     16.22 o 
  -1   5  17       94.42       87.67     24.67 o 
   0   5  17      230.24      224.67     32.16 o 
   1   5  17        4.74       -6.14     12.53 o 
   2   5  17        7.13       14.94     13.97 o 
   3   5  17       32.05        6.04     13.09 o 
   4   5  17       26.81       11.53     22.91 o 
   5   5  17        0.95      -11.99     13.96 o 
   6   5  17       64.85       66.53     19.07 o 
   7   5  17        2.05       13.07     16.34 o 
  -6   6  17       77.92       76.19     26.76 o 
  -5   6  17        0.40      -31.45     20.97 o 
  -4   6  17        6.03      -32.02     21.35 o 
  -3   6  17      151.01      199.43     34.44 o 
  -2   6  17       15.23       -1.71     21.06 o 
  -1   6  17      307.76      325.14     38.52 o 
   0   6  17      174.79      173.72     31.69 o 
   1   6  17       53.18       38.24     22.68 o 
   2   6  17      260.98      306.43     34.58 o 
   3   6  17       10.41       12.48     13.87 o 
   4   6  17       56.90       41.96     16.57 o 
   5   6  17       55.14       70.13     17.98 o 
   6   6  17        0.41      -31.97     21.92 o 
   7   6  17       16.43        2.56     27.04 o 
  -5   7  17        5.15       19.73     23.91 o 
  -4   7  17       69.03       56.45     26.47 o 
  -3   7  17       66.54       17.17     22.58 o 
  -2   7  17      123.51      105.41     30.74 o 
  -1   7  17      111.02       70.49     26.94 o 
   0   7  17       16.67        7.31     21.35 o 
   1   7  17      198.39      241.65     37.00 o 
   2   7  17      129.50      150.47     31.78 o 
   3   7  17       43.64       25.52     26.94 o 
   4   7  17      363.09      362.71     38.42 o 
   5   7  17      191.57      190.04     36.34 o 
   6   7  17        1.88       -2.75     26.09 o 
  -4   8  17       24.85       21.54     28.37 o 
  -3   8  17       75.27      106.55     33.59 o 
  -2   8  17      322.02      343.64     44.78 o 
  -1   8  17      123.40      124.38     36.72 o 
   0   8  17       57.65       47.91     29.89 o 
   1   8  17      269.98      386.15     44.97 o 
   2   8  17        2.53      -26.09     22.30 o 
   3   8  17      353.32      406.73     47.82 o 
   4   8  17      281.33      311.67     43.36 o 
   5   8  17        2.35       26.94     26.85 o 
   6   8  17       17.28       33.78     31.78 o 
  -3   9  17       58.29       51.33     35.39 o 
  -2   9  17      141.04      154.46     38.61 o 
  -1   9  17        0.72      -31.17     20.78 o 
   0   9  17       44.62       40.51     29.79 o 
   1   9  17        7.90      -33.87     22.58 o 
   2   9  17       35.25      -27.61     26.38 o 
   3   9  17      153.11      150.00     36.53 o 
   4   9  17       79.50      101.99     35.39 o 
   0  10  17       47.64       29.51     30.65 o 
   1  10  17       13.23       -7.59     25.52 o 
  -3  -5  18       16.08       21.44     26.66 o 
  -2  -5  18       79.13      114.14     28.84 o 
  -1  -5  18      152.85      223.81     36.72 o 
   1  -5  18        0.03      -24.76     22.20 o 
   2  -5  18       55.55       49.24     27.61 o 
  -5  -4  18       23.17       -1.61     22.96 o 
  -4  -4  18       63.64       93.07     30.74 o 
  -3  -4  18       11.93        4.84     22.49 o 
  -2  -4  18        1.70      -17.74     19.92 o 
  -1  -4  18       20.59       31.64     18.50 o 
   0  -4  18        1.35      -19.52     16.51 o 
   1  -4  18        9.17       -2.85     22.68 o 
   2  -4  18        3.89      -33.44     22.30 o 
   3  -4  18      138.15      152.18     32.07 o 
   4  -4  18      245.40      272.48     41.37 o 
  -6  -3  18        2.94      -13.85     20.11 o 
  -5  -3  18       36.13       80.45     27.23 o 
  -4  -3  18        1.40       29.51     23.15 o 
  -3  -3  18      826.53      882.16     55.60 o 
  -2  -3  18      342.59      368.40     36.15 o 
  -1  -3  18       20.32       36.25     15.18 o 
   0  -3  18       15.31       -6.44     17.84 o 
   1  -3  18        0.45      -24.38     21.25 o 
   2  -3  18      198.13      298.67     40.04 o 
   3  -3  18      308.90      323.53     38.14 o 
   4  -3  18      149.83      215.18     37.86 o 
   5  -3  18        3.52      -36.57     24.38 o 
  -6  -2  18        1.83       11.01     20.87 o 
  -5  -2  18        3.24      -20.68     17.46 o 
  -4  -2  18      127.05      123.53     30.46 o 
  -3  -2  18      157.07      237.57     36.91 o 
  -2  -2  18       83.98      114.52     30.46 o 
  -1  -2  18      596.40      572.06     29.21 o 
   0  -2  18      216.23      227.38     28.13 o 
   1  -2  18       57.01       40.86     16.78 o 
   2  -2  18      125.39      111.95     30.46 o 
   3  -2  18       15.22       -2.94     20.97 o 
   4  -2  18        8.91      -30.93     24.10 o 
   5  -2  18       45.81       40.13     29.41 o 
   6  -2  18       31.83        0.66     24.38 o 
  -7  -1  18        0.81        0.57     21.44 o 
  -6  -1  18        1.02      -19.83     18.03 o 
  -5  -1  18       17.57       10.72     21.63 o 
  -4  -1  18      164.27      149.81     30.65 o 
  -3  -1  18       87.95       92.79     26.94 o 
  -2  -1  18       57.04       52.85     22.87 o 
  -1  -1  18      133.93      138.89     19.82 o 
   0  -1  18      189.39      218.60     22.82 o 
   1  -1  18      213.44      216.55     22.57 o 
   2  -1  18      163.37      132.29     19.69 o 
   3  -1  18       59.74       57.49     27.61 o 
   4  -1  18       13.51      -28.89     19.26 o 
   5  -1  18        0.35      -34.72     23.15 o 
   6  -1  18        2.83       -2.18     22.49 o 
  -7   0  18        1.97      -11.01     18.60 o 
  -6   0  18        0.01       -7.31     19.16 o 
  -5   0  18       91.10       84.53     27.32 o 
  -4   0  18       94.40      155.12     30.17 o 
  -3   0  18       26.96       39.75     22.87 o 
  -2   0  18       32.37        6.17     19.92 o 
  -1   0  18       12.41       -6.36     12.44 o 
   0   0  18       49.58       24.80     18.88 o 
   1   0  18       14.07        3.88     13.25 o 
   2   0  18      206.68      191.30     21.86 o 
   3   0  18       55.49       53.54     17.53 o 
   4   0  18        7.40       -4.65     22.68 o 
   5   0  18        0.03      -14.90     19.64 o 
   6   0  18       77.57      118.60     32.54 o 
   7   0  18       15.43        7.12     28.08 o 
  -7   1  18        0.03      -20.87     19.07 o 
  -6   1  18        4.88       -7.59     19.73 o 
  -5   1  18      146.73      203.32     33.87 o 
  -4   1  18       80.04       92.88     25.90 o 
  -3   1  18       51.78       66.51     22.68 o 
  -2   1  18        0.29       -8.44     16.51 o 
  -1   1  18       47.43       33.11     20.78 o 
   0   1  18      263.68      294.58     25.51 o 
   1   1  18      194.18      235.94     22.78 o 
   2   1  18       20.44       10.53     14.48 o 
   3   1  18        0.35      -17.55     12.73 o 
   4   1  18       16.95        0.70     14.27 o 
   5   1  18       88.15       53.32     27.04 o 
   6   1  18       34.50       52.56     25.52 o 
   7   1  18        0.49      -21.35     25.14 o 
  -7   2  18       20.65       16.32     22.58 o 
  -6   2  18      167.36      202.18     34.63 o 
  -5   2  18       13.51       30.36     21.63 o 
  -4   2  18        1.07      -24.10     17.27 o 
  -3   2  18       19.13      -10.25     18.88 o 
  -2   2  18       12.57       -1.04     20.49 o 
  -1   2  18      116.93      140.80     27.61 o 
   0   2  18      525.18      558.14     27.57 o 
   1   2  18      164.16      167.31     20.41 o 
   2   2  18        8.24      -18.05     12.03 o 
   3   2  18       11.91      -19.27     12.85 o 
   4   2  18        0.63      -14.12     12.56 o 
   5   2  18      298.57      344.08     24.66 o 
   6   2  18      217.41      200.47     33.59 o 
   7   2  18       27.00       40.42     25.62 o 
  -7   3  18      160.24      193.74     38.71 o 
  -6   3  18      155.49      179.70     34.06 o 
  -5   3  18        0.41       13.00     23.81 o 
  -4   3  18        0.39       -7.78     20.11 o 
  -3   3  18       53.48       64.90     24.10 o 
  -2   3  18        4.73       16.89     19.73 o 
  -1   3  18      250.45      247.25     34.91 o 
   0   3  18       68.93       88.59     17.22 o 
   1   3  18       35.15       22.03     13.94 o 
   2   3  18       96.69       77.81     17.10 o 
   3   3  18       99.80       93.52     17.78 o 
   4   3  18       38.33       41.08     15.72 o 
   5   3  18      100.23      149.76     21.69 o 
   6   3  18      142.84      153.23     33.68 o 
   7   3  18        2.65      -32.02     21.35 o 
  -7   4  18        7.34       18.50     26.47 o 
  -6   4  18       88.86       77.89     28.37 o 
  -5   4  18       10.63        4.93     20.68 o 
  -4   4  18       58.83       59.77     24.67 o 
  -3   4  18       36.74       49.81     25.62 o 
  -2   4  18      100.89      118.22     28.18 o 
  -1   4  18      127.31      176.56     28.75 o 
   0   4  18        9.02       -4.17     17.08 o 
   1   4  18        0.25       -7.74     11.64 o 
   2   4  18       78.27       28.93     14.74 o 
   3   4  18       45.66       34.07     15.88 o 
   4   4  18      153.37      168.34     21.12 o 
   5   4  18      147.59      121.92     29.51 o 
   6   4  18       22.74        9.24     16.26 o 
   7   4  18       27.91       21.25     27.13 o 
  -6   5  18        1.56      -12.33     22.11 o 
  -5   5  18      157.13      134.34     31.40 o 
  -4   5  18        8.90      -16.89     19.07 o 
  -3   5  18        6.12       22.39     22.96 o 
  -2   5  18      261.26      221.16     33.11 o 
  -1   5  18      147.37      180.45     30.74 o 
   0   5  18       18.42      -19.73     19.26 o 
   1   5  18        0.52      -10.41     11.90 o 
   2   5  18        4.11       -2.10     14.19 o 
   3   5  18       70.96       69.85     17.44 o 
   4   5  18       49.78       -2.73     15.41 o 
   5   5  18        1.48      -21.13     14.09 o 
   6   5  18       17.84       -5.51     16.07 o 
   7   5  18       78.67       46.65     19.95 o 
  -6   6  18        5.05      -13.85     24.95 o 
  -5   6  18        0.25       -4.84     24.29 o 
  -4   6  18      204.66      172.48     33.30 o 
  -3   6  18       97.54       81.59     28.84 o 
  -2   6  18      151.62      165.46     31.59 o 
  -1   6  18      126.96      154.08     33.11 o 
   0   6  18        0.08      -10.82     20.11 o 
   1   6  18      175.06      220.97     34.72 o 
   2   6  18       20.58       38.72     15.72 o 
   3   6  18      303.59      371.73     25.09 o 
   4   6  18      146.90      148.02     25.28 o 
   5   6  18        0.11      -19.55     14.80 o 
   6   6  18       38.98       78.65     29.98 o 
  -5   7  18       93.80       61.10     30.83 o 
  -4   7  18       15.35       -8.82     25.05 o 
  -3   7  18      225.17      259.58     41.08 o 
  -2   7  18       32.41       57.21     25.81 o 
  -1   7  18        0.70        2.94     22.87 o 
   0   7  18      136.26      126.56     34.06 o 
   1   7  18       75.45      123.05     31.50 o 
   2   7  18      133.53      205.50     36.05 o 
   3   7  18      302.48      345.44     46.20 o 
   4   7  18       37.98       55.98     27.13 o 
   5   7  18       19.39       -4.55     22.87 o 
   6   7  18       32.74       35.39     25.24 o 
  -4   8  18      176.87      214.89     40.13 o 
  -3   8  18      222.40      194.78     40.04 o 
  -2   8  18       68.30       11.76     25.81 o 
  -1   8  18        4.41      -33.87     22.58 o 
   0   8  18       65.58       58.92     28.75 o 
   1   8  18       14.11       -7.87     22.87 o 
   2   8  18      348.64      415.18     49.15 o 
   3   8  18      234.97      251.99     42.13 o 
   4   8  18        1.19      -22.30     24.48 o 
   5   8  18        8.58        6.83     29.89 o 
  -2   9  18        2.25      -42.84     28.56 o 
  -1   9  18       38.46       68.12     31.02 o 
   0   9  18        1.04       -5.31     26.47 o 
   1   9  18       17.16      -29.79     25.43 o 
   2   9  18       61.68      101.14     35.96 o 
   3   9  18       16.04       -6.45     27.80 o 
  -3  -4  19       62.66       59.20     25.62 o 
  -2  -4  19      107.38      127.89     32.26 o 
  -1  -4  19       29.26        6.92     16.27 o 
   0  -4  19       18.19      -18.98     21.35 o 
   1  -4  19        4.02      -25.90     20.68 o 
   2  -4  19      155.08      148.58     35.77 o 
   3  -4  19      275.10      272.29     40.13 o 
  -5  -3  19       24.89       26.66     21.35 o 
  -4  -3  19      493.57      506.26     45.26 o 
  -3  -3  19      305.20      394.02     46.68 o 
  -2  -3  19       95.91       97.82     29.60 o 
  -1  -3  19       44.69       61.22     18.08 o 
   0  -3  19        0.82      -19.37     12.91 o 
   1  -3  19       98.19       98.48     30.93 o 
   2  -3  19      254.97      246.11     39.75 o 
   3  -3  19      134.86      144.50     35.20 o 
   4  -3  19        5.41       -6.36     24.00 o 
  -5  -2  19       45.71       49.81     24.19 o 
  -4  -2  19       12.84       13.00     21.54 o 
  -3  -2  19       62.20       23.34     21.92 o 
  -2  -2  19      212.52      293.93     41.18 o 
  -1  -2  19      142.62      164.48     21.52 o 
   0  -2  19       81.69       92.79     27.51 o 
   1  -2  19      128.53      146.74     22.68 o 
   2  -2  19       95.72       42.69     28.75 o 
   3  -2  19        0.42      -20.97     24.10 o 
   4  -2  19        8.98      -32.59     21.73 o 
   5  -2  19       27.19       -8.25     24.57 o 
  -6  -1  19       30.83       20.78     25.14 o 
  -5  -1  19       50.20       68.31     27.70 o 
  -4  -1  19      109.17      111.57     27.99 o 
  -3  -1  19       44.84       21.44     23.34 o 
  -2  -1  19       67.46       39.85     23.34 o 
  -1  -1  19       67.35       81.48     18.76 o 
   0  -1  19       21.61       28.55     16.13 o 
   1  -1  19      496.14      477.36     27.70 o 
   2  -1  19      108.27      105.74     22.06 o 
   3  -1  19        1.14      -24.00     20.21 o 
   4  -1  19       11.35      -16.51     22.20 o 
   5  -1  19       34.92        7.21     24.10 o 
   6  -1  19       75.40       28.18     29.79 o 
  -6   0  19       24.00       46.96     23.62 o 
  -5   0  19       59.23       56.93     26.66 o 
  -4   0  19       35.61       44.97     23.05 o 
  -3   0  19       34.09       36.62     23.43 o 
  -2   0  19        3.95      -15.84     17.08 o 
  -1   0  19       53.20       32.45     22.49 o 
   0   0  19      211.46      206.17     22.23 o 
   1   0  19      290.09      308.56     26.90 o 
   2   0  19        1.36       -6.17     13.62 o 
   3   0  19        6.42       -8.95     21.68 o 
   4   0  19       30.27       25.71     23.43 o 
   5   0  19      114.53       92.22     29.79 o 
   6   0  19       27.13       22.01     25.33 o 
  -6   1  19       40.86       51.33     27.61 o 
  -5   1  19       58.11       53.61     23.24 o 
  -4   1  19       12.56       18.22     22.30 o 
  -3   1  19        4.71      -10.25     16.51 o 
  -2   1  19        1.77      -11.86     15.94 o 
  -1   1  19      163.87      170.30     30.17 o 
   0   1  19      297.33      332.40     24.76 o 
   1   1  19       13.67      -22.28     18.31 o 
   2   1  19       14.26      -10.69     13.98 o 
   3   1  19        9.26       -2.24     13.99 o 
   4   1  19      163.90      193.87     22.62 o 
   5   1  19      106.12       79.32     29.13 o 
   6   1  19       11.55       -8.54     23.34 o 
  -6   2  19      134.16      166.22     32.83 o 
  -5   2  19        2.16      -24.86     19.07 o 
  -4   2  19       11.77        5.69     19.45 o 
  -3   2  19        0.15      -26.90     17.93 o 
  -2   2  19      120.42      103.89     28.94 o 
  -1   2  19      748.86      722.10     45.45 o 
   0   2  19      304.63      315.71     22.11 o 
   1   2  19       20.32       10.20     13.96 o 
   2   2  19       23.21        3.93     14.79 o 
   3   2  19        1.71      -12.79     13.78 o 
   4   2  19      438.89      456.27     27.35 o 
   5   2  19      470.85      602.27     49.24 o 
   6   2  19      111.23      149.43     33.40 o 
   7   2  19        0.06      -12.05     24.38 o 
  -6   3  19       61.06       60.06     26.76 o 
  -5   3  19        0.25       -2.28     22.01 o 
  -4   3  19        9.09       -0.19     21.63 o 
  -3   3  19        1.37      -22.96     17.17 o 
  -2   3  19      125.81       93.17     27.80 o 
  -1   3  19       49.85       54.36     22.87 o 
   0   3  19        0.99       -5.93     12.27 o 
   1   3  19       20.43        3.79     13.44 o 
   2   3  19       71.34       50.26     21.82 o 
   3   3  19      128.32      157.57     23.10 o 
   4   3  19      447.05      422.10     39.56 o 
   5   3  19      166.69      190.13     24.45 o 
   6   3  19        0.17       -7.12     24.57 o 
   7   3  19        7.33        2.18     26.47 o 
  -6   4  19       21.81        8.73     26.19 o 
  -5   4  19       16.15       17.74     22.68 o 
  -4   4  19        3.03       -8.54     18.79 o 
  -3   4  19       86.75       79.70     25.90 o 
  -2   4  19      347.35      324.29     39.18 o 
  -1   4  19      142.71      139.75     29.89 o 
   0   4  19       24.49        6.07     18.31 o 
   1   4  19       99.97       42.90     15.09 o 
   2   4  19        1.39      -16.33     13.14 o 
   3   4  19      256.90      263.09     28.32 o 
   4   4  19      364.48      345.62     24.64 o 
   5   4  19       14.97      -13.33     15.07 o 
   6   4  19       34.35       16.34     34.96 o 
   7   4  19       18.25        5.88     25.62 o 
  -5   5  19       23.89       -5.03     24.19 o 
  -4   5  19       15.69       -6.83     23.62 o 
  -3   5  19      259.43      298.95     40.04 o 
  -2   5  19      285.59      291.27     39.66 o 
  -1   5  19        0.02        3.04     19.45 o 
   0   5  19       89.35       48.29     25.81 o 
   1   5  19       22.25       41.37     24.38 o 
   2   5  19      232.35      210.94     23.08 o 
   3   5  19      285.55      347.89     27.89 o 
   4   5  19       10.41       -0.26     16.08 o 
   5   5  19       41.76       27.77     17.98 o 
   6   5  19      100.62      112.61     22.51 o 
  -5   6  19       56.04       60.34     29.98 o 
  -4   6  19      111.34       93.64     30.46 o 
  -3   6  19      282.18      324.86     42.41 o 
  -2   6  19       88.56      137.10     30.83 o 
  -1   6  19       30.60       36.91     25.71 o 
   0   6  19      114.83      117.55     30.36 o 
   1   6  19       73.72       80.74     30.17 o 
   2   6  19     1013.95      995.51     66.60 o 
   3   6  19      480.03      465.27     28.81 o 
   4   6  19        1.75      -25.55     17.03 o 
   5   6  19       33.00        8.78     17.25 o 
   6   6  19        4.55       -8.00     15.99 o 
  -4   7  19      282.95      280.45     40.99 o 
  -3   7  19       75.83       52.85     27.04 o 
  -2   7  19       36.76       17.93     25.62 o 
  -1   7  19      145.90      152.47     35.77 o 
   0   7  19        1.70       -6.07     22.58 o 
   1   7  19      304.86      377.23     39.94 o 
   2   7  19      579.76      556.07     46.20 o 
   3   7  19       49.30       62.81     32.92 o 
   4   7  19        2.07      -11.48     22.11 o 
   5   7  19        5.29       -5.22     22.58 o 
  -3   8  19       25.36       -4.55     25.62 o 
  -2   8  19        3.12      -19.73     25.43 o 
  -1   8  19       12.23      -26.85     21.16 o 
   0   8  19       28.29      -13.28     25.81 o 
   1   8  19      400.82      353.22     38.14 o 
   2   8  19      360.60      425.42     50.76 o 
   3   8  19       10.38      -25.71     25.24 o 
   4   8  19       10.89      -13.76     26.00 o 
   0   9  19       73.05       88.71     33.59 o 
   1   9  19       83.57       75.81     33.97 o 
  -1  -4  20        6.41        9.96     24.76 o 
   0  -4  20        5.49       -9.01     24.76 o 
  -3  -3  20       52.75       -1.71     20.11 o 
  -2  -3  20        3.39       12.71     23.34 o 
  -1  -3  20        6.32       -6.07     18.69 o 
   0  -3  20       25.40        0.64     16.58 o 
   1  -3  20       57.40       24.57     26.66 o 
   2  -3  20       50.08       40.99     26.66 o 
   3  -3  20       10.67        1.80     26.19 o 
  -4  -2  20       99.50      109.30     30.83 o 
  -3  -2  20       10.56       17.55     22.11 o 
  -2  -2  20      213.95      285.39     41.56 o 
  -1  -2  20       14.39       -0.76     19.83 o 
   0  -2  20       73.84       85.42     19.04 o 
   1  -2  20       77.81       83.57     19.56 o 
   2  -2  20        1.72      -35.44     23.62 o 
   3  -2  20        5.25      -30.36     26.00 o 
   4  -2  20        3.76      -34.58     23.05 o 
  -5  -1  20       55.61       53.79     28.37 o 
  -4  -1  20       16.84        9.58     21.82 o 
  -3  -1  20       19.07       -9.20     19.92 o 
  -2  -1  20        4.53      -11.01     19.16 o 
  -1  -1  20        3.38      -30.03     20.02 o 
   0  -1  20      275.63      334.54     29.52 o 
   1  -1  20       44.47       33.57     18.14 o 
   2  -1  20        0.22       -7.80     15.64 o 
   3  -1  20       13.15      -19.64     22.58 o 
   4  -1  20       75.15      112.90     33.49 o 
   5  -1  20       37.38       -0.95     29.32 o 
  -5   0  20       17.01       16.60     22.11 o 
  -4   0  20        1.66      -17.17     18.31 o 
  -3   0  20        0.22        2.66     19.83 o 
  -2   0  20       45.38        7.87     20.40 o 
  -1   0  20       36.07       30.46     25.05 o 
   0   0  20       34.41       28.71     18.69 o 
   1   0  20        4.55       10.01     16.20 o 
   2   0  20        3.70      -18.90     12.60 o 
   3   0  20       19.02       11.67     23.15 o 
   4   0  20       51.27       56.17     27.89 o 
   5   0  20       15.57      -18.69     22.77 o 
  -6   1  20        9.01        4.84     21.44 o 
  -5   1  20       10.52        6.17     19.73 o 
  -4   1  20        5.24       -6.36     19.35 o 
  -3   1  20       22.69       31.12     22.77 o 
  -2   1  20      127.63      145.73     30.27 o 
  -1   1  20      119.93      153.79     32.83 o 
   0   1  20       13.00        7.70     14.68 o 
   1   1  20       29.78       27.42     16.26 o 
   2   1  20        2.38       -2.65     13.77 o 
   3   1  20      146.90      160.85     33.92 o 
   4   1  20      276.71      364.32     42.31 o 
   5   1  20       75.03       75.33     29.22 o 
   6   1  20        0.82      -17.55     25.33 o 
  -6   2  20        3.35        9.58     22.87 o 
  -5   2  20       25.47       23.34     21.82 o 
  -4   2  20       11.77      -11.57     21.16 o 
  -3   2  20       40.86       47.44     23.62 o 
  -2   2  20       33.75       39.18     25.05 o 
  -1   2  20       52.01       51.42     24.10 o 
   0   2  20      117.51      124.12     20.42 o 
   1   2  20       84.47       79.88     20.64 o 
   2   2  20        7.37      -17.40     11.60 o 
   3   2  20      136.39      247.06     37.10 o 
   4   2  20      372.88      418.07     27.28 o 
   5   2  20       48.43       28.18     27.70 o 
   6   2  20        4.22      -29.41     22.20 o 
  -5   3  20       20.04       -6.45     21.82 o 
  -4   3  20        0.21       -6.36     21.73 o 
  -3   3  20       24.68        2.37     21.35 o 
  -2   3  20       16.50       -6.55     21.54 o 
  -1   3  20       31.16        4.17     19.54 o 
   0   3  20       13.37        3.23     18.50 o 
   1   3  20       10.26      -14.27     12.86 o 
   2   3  20       46.14       34.95     15.67 o 
   3   3  20      206.73      224.99     30.74 o 
   4   3  20      135.93      118.40     21.53 o 
   5   3  20       14.76       20.14     18.21 o 
   6   3  20       10.15       -7.31     24.57 o 
  -5   4  20        4.49       -7.31     24.38 o 
  -4   4  20       28.53       12.14     25.71 o 
  -3   4  20      211.60      203.04     34.63 o 
  -2   4  20      118.04      117.84     30.93 o 
  -1   4  20        1.17        4.84     18.79 o 
   0   4  20        0.44       -6.83     20.21 o 
   1   4  20        1.91       -9.72     13.11 o 
   2   4  20        1.32       -9.74     14.78 o 
   3   4  20      224.58      186.47     23.86 o 
   4   4  20        0.26      -14.44     17.36 o 
   5   4  20      111.52      118.95     22.37 o 
   6   4  20       45.04       50.28     29.22 o 
  -5   5  20        0.19      -10.72     22.49 o 
  -4   5  20      138.44       76.85     28.27 o 
  -3   5  20      231.94      237.38     36.43 o 
  -2   5  20        0.48      -17.36     19.16 o 
  -1   5  20      150.05      159.30     31.02 o 
   0   5  20        0.07      -10.63     23.34 o 
   1   5  20      213.69      185.10     35.39 o 
   2   5  20      224.31      254.62     26.11 o 
   3   5  20       20.14       20.25     14.98 o 
   4   5  20       58.76       53.86     18.09 o 
   5   5  20       88.82       99.99     22.17 o 
  -4   6  20      100.42       90.32     31.69 o 
  -3   6  20        8.59       -0.09     23.91 o 
  -2   6  20       95.34       90.23     29.13 o 
  -1   6  20      109.68      106.45     30.17 o 
   0   6  20       31.92       31.88     26.09 o 
   1   6  20      296.80      255.31     39.75 o 
   2   6  20      253.42      288.81     27.13 o 
   3   6  20        0.00      -15.58     14.05 o 
   4   6  20       17.53      -19.23     18.26 o 
   5   6  20        0.50       -9.00     16.33 o 
  -3   7  20       15.66      -30.36     20.30 o 
  -2   7  20       92.81       63.47     28.65 o 
  -1   7  20        5.02      -29.46     19.64 o 
   0   7  20      142.93       99.34     32.73 o 
   1   7  20      353.76      328.75     43.74 o 
   2   7  20       53.11       29.41     26.38 o 
   3   7  20        0.36      -28.08     23.34 o 
   4   7  20        0.82      -35.77     25.05 o 
  -1   8  20        4.38       -7.12     26.85 o 
   0   8  20      145.56      186.62     42.50 o 
   1   8  20      151.04      182.07     40.70 o 
   2   8  20        5.38       -3.51     27.32 o 
  -1  -3  21       13.98        5.50     25.05 o 
   0  -3  21       28.35       -4.93     26.76 o 
  -3  -2  21       73.04       98.96     30.55 o 
  -2  -2  21        6.50       -6.55     22.39 o 
  -1  -2  21       72.67       89.66     28.46 o 
   0  -2  21       72.76       89.67     20.67 o 
   1  -2  21        0.07      -30.36     21.54 o 
   2  -2  21        0.74      -37.57     25.05 o 
   3  -2  21        0.32      -10.15     26.38 o 
  -4  -1  21        9.14        6.26     22.39 o 
  -3  -1  21       23.77       21.06     22.96 o 
  -2  -1  21       12.83        2.37     21.06 o 
  -1  -1  21      133.26      167.27     35.29 o 
   0  -1  21       52.06       48.40     22.06 o 
   1  -1  21        9.26       -1.41     15.02 o 
   2  -1  21       22.74       15.56     25.14 o 
   3  -1  21       42.86       37.19     28.94 o 
   4  -1  21       13.75      -13.57     24.19 o 
  -4   0  21        2.53        5.31     24.19 o 
  -3   0  21       45.37       65.56     26.57 o 
  -2   0  21       49.03       58.16     28.46 o 
  -1   0  21       14.79        6.26     21.63 o 
   0   0  21        1.17       -6.87     14.87 o 
   1   0  21       10.18       11.50     16.83 o 
   2   0  21        5.55        5.99     16.10 o 
   3   0  21        7.19        6.83     24.00 o 
   4   0  21        9.35      -24.76     25.33 o 
  -5   1  21        0.37      -20.02     18.41 o 
  -4   1  21       60.11       94.78     30.46 o 
  -3   1  21      269.09      360.06     43.74 o 
  -2   1  21       70.74       64.52     28.75 o 
  -1   1  21        0.05      -25.05     16.70 o 
   0   1  21       49.30       34.60     21.77 o 
   1   1  21       17.28       -4.52     29.13 o 
   2   1  21      144.26      175.34     23.71 o 
   3   1  21      297.74      338.78     25.83 o 
   4   1  21      127.58      181.97     36.72 o 
   5   1  21        2.34      -21.54     26.47 o 
  -5   2  21        0.04       19.07     23.62 o 
  -4   2  21        5.31      -16.41     19.07 o 
  -3   2  21        1.17        9.20     21.25 o 
  -2   2  21       12.76        5.88     21.16 o 
  -1   2  21       46.21       21.16     22.39 o 
   0   2  21       71.79       96.51     19.00 o 
   1   2  21        2.15      -21.37     14.25 o 
   2   2  21       59.16       54.36     19.18 o 
   3   2  21      162.30      161.75     23.45 o 
   4   2  21        9.51        4.44     16.87 o 
   5   2  21       23.01        2.75     25.05 o 
  -5   3  21        9.29       -7.78     24.48 o 
  -4   3  21       38.64       16.70     24.29 o 
  -3   3  21       78.72       89.09     29.89 o 
  -2   3  21       54.68       38.90     23.24 o 
  -1   3  21       16.01      -16.98     21.54 o 
   0   3  21       16.94      -21.44     16.70 o 
   1   3  21       54.79       26.55     24.00 o 
   2   3  21      145.09      138.26     22.61 o 
   3   3  21       64.40       67.61     37.24 o 
   4   3  21       62.73       63.67     19.59 o 
   5   3  21       59.89       76.66     27.89 o 
  -4   4  21       81.44      131.40     31.40 o 
  -3   4  21       20.71       10.15     25.14 o 
  -2   4  21       51.63       55.03     25.14 o 
  -1   4  21       23.12       -5.31     20.21 o 
   0   4  21       47.13       51.80     24.95 o 
   1   4  21       22.04       16.87     15.76 o 
   2   4  21       16.75       -4.73     16.27 o 
   3   4  21       36.79       23.76     17.58 o 
   4   4  21      156.28      170.66     24.45 o 
   5   4  21       22.90       11.94     17.64 o 
  -4   5  21      107.08      125.90     33.40 o 
  -3   5  21        1.10      -10.82     22.68 o 
  -2   5  21      107.12      106.26     29.51 o 
  -1   5  21       10.82       30.74     23.91 o 
   0   5  21      314.46      327.80     43.55 o 
   1   5  21      180.61      151.42     34.25 o 
   2   5  21        0.08      -17.06     14.74 o 
   3   5  21       41.68       32.27     18.58 o 
   4   5  21       28.15        1.20     18.30 o 
   5   5  21        4.87        6.84     28.70 o 
  -3   6  21       75.11       78.56     30.74 o 
  -2   6  21       63.08       17.08     24.76 o 
  -1   6  21       17.32       -0.57     23.53 o 
   0   6  21      164.96      136.53     32.35 o 
   1   6  21      108.59      163.76     34.91 o 
   2   6  21        0.09      -24.00     20.97 o 
   3   6  21       23.62       -1.23     16.82 o 
   4   6  21        0.07       -4.48     16.98 o 
  -2   7  21        1.02       -2.18     24.38 o 
  -1   7  21      138.37       92.31     31.59 o 
   0   7  21      303.84      294.31     43.45 o 
   1   7  21       27.81       31.40     29.22 o 
   2   7  21       30.65       -8.92     25.05 o 
   3   7  21        0.38       -7.50     27.89 o 
  -2  -1  22       18.38      -14.80     23.05 o 
  -1  -1  22        5.46      -12.90     20.59 o 
   0  -1  22       14.56        8.24     17.31 o 
   1  -1  22       12.71      -11.82     17.07 o 
   2  -1  22       80.71       38.33     27.80 o 
  -3   0  22       42.14       21.35     27.04 o 
  -2   0  22        2.34      -19.35     21.54 o 
  -1   0  22        4.03      -20.02     23.15 o 
   0   0  22        1.65        4.80     16.47 o 
   1   0  22       56.20       26.56     18.77 o 
   2   0  22      124.42      139.13     22.66 o 
   3   0  22       16.07      -22.30     27.13 o 
  -3   1  22       24.17       52.47     26.66 o 
  -2   1  22       10.82        4.55     21.44 o 
  -1   1  22       24.28      -15.75     20.97 o 
   0   1  22        6.86      -13.96     14.68 o 
   1   1  22      201.63      257.17     27.87 o 
   2   1  22      273.60      370.61     29.05 o 
   3   1  22       90.31      135.87     22.98 o 
   4   1  22        0.39        0.76     29.13 o 
  -4   2  22       11.81       13.66     23.53 o 
  -3   2  22       50.48       17.65     24.10 o 
  -2   2  22        0.09      -12.81     20.30 o 
  -1   2  22       28.71       37.38     24.95 o 
   0   2  22       26.25       -0.28     20.68 o 
   1   2  22      160.73      174.87     23.37 o 
   2   2  22      108.20      132.26     23.53 o 
   3   2  22        0.80      -11.86     16.13 o 
   4   2  22       53.24       75.24     29.51 o 
  -3   3  22        3.37       -9.58     22.58 o 
  -2   3  22        1.92      -28.75     19.16 o 
  -1   3  22        0.01      -30.17     20.11 o 
   0   3  22      123.04       99.62     28.94 o 
   1   3  22      201.97      224.60     25.56 o 
   2   3  22       11.18       -4.70     16.43 o 
   3   3  22      115.41      115.99     20.83 o 
   4   3  22       80.26       67.56     20.12 o 
  -3   4  22       18.47        3.04     23.34 o 
  -2   4  22        0.28        6.17     21.73 o 
  -1   4  22      243.27      248.58     38.61 o 
   0   4  22      116.62      122.96     30.55 o 
   1   4  22        5.48      -20.24     13.49 o 
   2   4  22       35.86       32.91     22.58 o 
   3   4  22      113.57       83.08     21.56 o 
   4   4  22        3.82        2.62     16.94 o 
  -2   5  22       14.73       -3.61     24.67 o 
  -1   5  22      294.62      337.00     44.88 o 
   0   5  22      213.19      206.17     35.86 o 
   1   5  22        4.13        2.75     24.38 o 
   2   5  22       11.65        1.04     17.45 o 
   3   5  22        4.63      -21.23     25.00 o 
  -1   6  22      220.35      236.15     39.85 o 
   0   6  22       76.42       50.00     25.14 o 
   1   6  22        0.42      -26.47     22.39 o 
   2   6  22       12.27      -14.61     21.73 o 
   0   0  23       49.39       19.83     28.46 o 
  -2   1  23       32.73       18.79     23.53 o 
  -1   1  23       25.21       22.01     26.76 o 
   0   1  23       66.28       50.09     26.09 o 
   1   1  23      265.94      327.99     38.42 o 
   2   1  23       89.85      131.42     23.16 o 
  -2   2  23       31.79       29.41     25.52 o 
  -1   2  23       13.44       -3.98     22.11 o 
   0   2  23      188.68      222.67     37.29 o 
   1   2  23      109.99       94.77     31.40 o 
   2   2  23       26.25        8.82     27.99 o 
  -2   3  23        2.38      -15.28     21.82 o 
  -1   3  23       47.89       41.08     26.47 o 
   0   3  23      152.05      142.12     34.35 o 
   1   3  23        1.04       -0.73     17.58 o 
   2   3  23       62.67       35.81     20.32 o 
  -1   4  23      170.45      176.00     38.61 o 
   0   4  23       27.58       17.93     24.67 o 
   1   4  23        9.87      -16.89     24.95 o 
   2   4  23       44.75       22.71     20.49 o 
   0   5  23        6.55      -32.45     22.30 o 
   1   5  23        5.81      -33.44     22.30 o 
                                                 
